# Supplementary material for: 3-Chloro-N-(4-meth­oxy­phen­yl)propanamide
Source: Acta Crystallogr Sect E Struct Rep Online. 2011 Oct 8;67(Pt 11):o2868. doi: 10.1107/S1600536811040682 (PMC3247603; doi:10.1107/S1600536811040682)
Supplement: Supplementary file 1 [file e-67-o2868-sup1.cif]

##############################################################################
#                                                                            #
# This CIF contains the data in a paper accepted for publication in          #
# Acta Crystallographica Section E. It conforms to the requirements of       #
# Notes for Authors for Acta Crystallographica Section E, and has been       #
# peer reviewed under the auspices of the IUCr Commission on Journals.       #
#                                                                            #
# Full details of the Crystallographic Information File format               #
# are given in the paper "The Crystallographic Information File (CIF):       #
# a New Standard Archive File for Crystallography" by S. R. Hall, F. H.      #
# Allen and I. D. Brown [Acta Cryst. (1991), A47, 655-685].                  #
#                                                                            #
# The current version of the core CIF dictionary is obtainable from          #
# ftp://ftp.iucr.org/pub/cif_core.dic.                                       #
#                                                                            #
# Software is freely available for graphical display of the structure(s)     #
# in this CIF. For information consult the CIF software page                 #
# http://www.iucr.org/resources/cif/software.                                #
#                                                                            #
# This file may be used for bona fide research purposes within the           #
# scientific community so long as proper attribution is given to the journal # 
# article from which it was obtained.                                        #
#                                                                            #
##############################################################################
data_I
_audit_creation_method     SHELXL-97
_chemical_name_systematic
;
3-Chloro-<i>N</i>-(4-methoxyphenyl)propanamide
;
_chemical_name_common
;
;
_chemical_formula_moiety     'C10 H12 Cl N O2'
_chemical_formula_sum     'C10 H12 Cl N O2'
_chemical_formula_iupac     'C10 H12 Cl N O2'
_chemical_formula_weight     213.66
_chemical_melting_point     ?
_chemical_melting_point_gt     388
_chemical_melting_point_lt     391
_symmetry_cell_setting     orthorhombic
_symmetry_space_group_name_H-M     'P b c a'
_symmetry_space_group_name_Hall     '-P 2ac 2ab'
loop_
    _symmetry_equiv_pos_as_xyz
    'x, y, z'
    '-x+1/2, -y, z+1/2'
    'x+1/2, -y+1/2, -z'
    '-x, y+1/2, -z+1/2'
    '-x, -y, -z'
    'x-1/2, y, -z-1/2'
    '-x-1/2, y-1/2, z'
    'x, -y-1/2, z-1/2'
_cell_length_a     9.6326(3)
_cell_length_b     8.6650(2)
_cell_length_c     25.7944(8)
_cell_angle_alpha     90.00
_cell_angle_beta     90.00
_cell_angle_gamma     90.00
_cell_volume     2152.97(11)
_cell_formula_units_Z     8
_cell_measurement_reflns_used     9900
_cell_measurement_theta_min     2.37
_cell_measurement_theta_max     28.28
_cell_measurement_temperature     200(2)
_exptl_crystal_description     'block'
_exptl_crystal_colour     'violet'
_exptl_crystal_size_max     0.528
_exptl_crystal_size_mid     0.497
_exptl_crystal_size_min     0.39
_exptl_crystal_density_diffrn     1.318
_exptl_crystal_density_meas     ?
_exptl_crystal_density_method     'not measured'
_exptl_crystal_F_000     896
_exptl_absorpt_coefficient_mu     0.329
_exptl_absorpt_correction_type     multi-scan
_exptl_absorpt_process_details     '(SADABS; Bruker, 2008)'
_exptl_absorpt_correction_T_min     0.9205
_exptl_absorpt_correction_T_max     1.0000
_exptl_special_details     ?
_diffrn_ambient_temperature     200(2)
_diffrn_radiation_type     MoK\a
_diffrn_radiation_wavelength     0.71073
_diffrn_radiation_source     'fine-focus sealed tube'
_diffrn_radiation_monochromator     graphite
_diffrn_measurement_device_type     'Bruker APEXII CCD'
_diffrn_measurement_device     ?
_diffrn_measurement_method     '\f and \w'
_diffrn_reflns_number     19180
_diffrn_reflns_av_R_equivalents     0.0162
_diffrn_reflns_av_sigmaI/netI     0.0096
_diffrn_reflns_theta_min     2.64
_diffrn_reflns_theta_max     28.32
_diffrn_reflns_theta_full     28.32
_diffrn_measured_fraction_theta_max     0.996
_diffrn_measured_fraction_theta_full     0.996
_diffrn_reflns_limit_h_min     -11
_diffrn_reflns_limit_h_max     12
_diffrn_reflns_limit_k_min     -11
_diffrn_reflns_limit_k_max     8
_diffrn_reflns_limit_l_min     -34
_diffrn_reflns_limit_l_max     34
_refine_special_details
;
;
_reflns_number_total     2668
_reflns_number_gt     2401
_reflns_threshold_expression     I>2\s(I)
_refine_ls_structure_factor_coef     Fsqd
_refine_ls_matrix_type     full
_refine_ls_R_factor_all     0.0398
_refine_ls_R_factor_gt     0.0355
_refine_ls_wR_factor_gt     0.0919
_refine_ls_wR_factor_ref     0.0955
_refine_ls_goodness_of_fit_ref     1.074
_refine_ls_restrained_S_all     1.074
_refine_ls_number_reflns     2668
_refine_ls_number_parameters     132
_refine_ls_number_restraints     0
_refine_ls_hydrogen_treatment     mixed
_refine_ls_weighting_scheme     calc
_refine_ls_weighting_details
         'calc w=1/[\s^2^(Fo^2^)+(0.0406P)^2^+0.8819P] where P=(Fo^2^+2Fc^2^)/3'
_atom_sites_solution_hydrogens     geom
_atom_sites_solution_primary     direct
_atom_sites_solution_secondary     difmap
_refine_ls_shift/su_max     0.001
_refine_ls_shift/su_mean     0.000
_refine_diff_density_max     0.278
_refine_diff_density_min     -0.328
_refine_ls_extinction_method     none
_refine_ls_extinction_coef     ?
_refine_ls_abs_structure_Flack     ?
loop_
    _atom_type_symbol
    _atom_type_description
    _atom_type_scat_dispersion_real
    _atom_type_scat_dispersion_imag
    _atom_type_scat_source
    'C' 'C' 0.0033 0.0016
                         'International Tables Vol C Tables 4.2.6.8 and 6.1.1.4'
    'H' 'H' 0.0000 0.0000
                         'International Tables Vol C Tables 4.2.6.8 and 6.1.1.4'
    'Cl' 'Cl' 0.1484 0.1585
                         'International Tables Vol C Tables 4.2.6.8 and 6.1.1.4'
    'N' 'N' 0.0061 0.0033
                         'International Tables Vol C Tables 4.2.6.8 and 6.1.1.4'
    'O' 'O' 0.0106 0.0060
                         'International Tables Vol C Tables 4.2.6.8 and 6.1.1.4'
_computing_data_collection     'APEX2 (Bruker, 2010)'
_computing_cell_refinement     'SAINT (Bruker, 2010)'
_computing_data_reduction     'SAINT (Bruker, 2010)'
_computing_structure_solution     'SHELXS97 (Sheldrick, 2008)'
_computing_structure_refinement     'SHELXL97 (Sheldrick, 2008)'
_computing_molecular_graphics
             'ORTEP-3 (Farrugia, 1997) and Mercury (Macrae <i>et al.</i>, 2008)'
_computing_publication_material
                            'SHELXL97 (Sheldrick, 2008) and PLATON (Spek, 2009)'
loop_
    _atom_site_type_symbol
    _atom_site_label
    _atom_site_fract_x
    _atom_site_fract_y
    _atom_site_fract_z
    _atom_site_U_iso_or_equiv
    _atom_site_adp_type
    _atom_site_calc_flag
    _atom_site_refinement_flags
    _atom_site_occupancy
    _atom_site_symmetry_multiplicity
    _atom_site_disorder_assembly
    _atom_site_disorder_group
    Cl Cl1 0.63232(4) 0.05020(5) 0.363132(15) 0.05120(13) Uani d . 1 1 . .
    O O1 0.45550(9) -0.07866(13) 0.24620(4) 0.0401(2) Uani d . 1 1 . .
    O O2 0.60693(14) 0.17364(14) 0.01725(4) 0.0571(3) Uani d . 1 1 . .
    N N1 0.67622(10) -0.06661(12) 0.21589(4) 0.0278(2) Uani d . 1 1 . .
    H H71 0.7614(19) -0.0778(18) 0.2253(6) 0.039(4) Uiso d . 1 1 . .
    C C1 0.58029(12) -0.10651(14) 0.25114(5) 0.0277(2) Uani d . 1 1 . .
    C C2 0.63650(13) -0.19487(15) 0.29700(5) 0.0333(3) Uani d . 1 1 . .
    H H2A 0.6160 -0.3059 0.2922 0.040 Uiso calc R 1 1 . .
    H H2B 0.7387 -0.1828 0.2980 0.040 Uiso calc R 1 1 . .
    C C3 0.57679(14) -0.14268(16) 0.34808(5) 0.0359(3) Uani d . 1 1 . .
    H H3A 0.6073 -0.2138 0.3759 0.043 Uiso calc R 1 1 . .
    H H3B 0.4742 -0.1460 0.3464 0.043 Uiso calc R 1 1 . .
    C C4 0.7094(3) 0.2727(3) -0.00413(8) 0.0945(9) Uani d . 1 1 . .
    H H4A 0.7185 0.3650 0.0176 0.142 Uiso calc R 1 1 . .
    H H4B 0.6819 0.3030 -0.0393 0.142 Uiso calc R 1 1 . .
    H H4C 0.7986 0.2184 -0.0055 0.142 Uiso calc R 1 1 . .
    C C11 0.65289(11) 0.00051(13) 0.16640(4) 0.0257(2) Uani d . 1 1 . .
    C C12 0.53648(12) -0.03409(14) 0.13633(5) 0.0301(2) Uani d . 1 1 . .
    H H12 0.4654 -0.0985 0.1498 0.036 Uiso calc R 1 1 . .
    C C13 0.52506(13) 0.02579(15) 0.08680(5) 0.0344(3) Uani d . 1 1 . .
    H H13 0.4458 0.0022 0.0664 0.041 Uiso calc R 1 1 . .
    C C14 0.62854(15) 0.12028(15) 0.06655(5) 0.0367(3) Uani d . 1 1 . .
    C C15 0.74430(15) 0.15511(16) 0.09623(5) 0.0368(3) Uani d . 1 1 . .
    H H15 0.8154 0.2194 0.0827 0.044 Uiso calc R 1 1 . .
    C C16 0.75527(13) 0.09486(15) 0.14610(5) 0.0315(3) Uani d . 1 1 . .
    H H16 0.8344 0.1189 0.1665 0.038 Uiso calc R 1 1 . .
loop_
    _atom_site_aniso_label
    _atom_site_aniso_U_11
    _atom_site_aniso_U_22
    _atom_site_aniso_U_33
    _atom_site_aniso_U_12
    _atom_site_aniso_U_13
    _atom_site_aniso_U_23
    Cl1 0.0490(2) 0.0532(2) 0.0513(2) -0.01414(17) -0.00088(16) -0.01065(16)
    O1 0.0182(4) 0.0644(6) 0.0378(5) 0.0037(4) 0.0018(3) 0.0059(5)
    O2 0.0822(8) 0.0580(7) 0.0312(5) -0.0186(6) -0.0137(5) 0.0072(5)
    N1 0.0168(4) 0.0368(5) 0.0298(5) 0.0016(4) -0.0016(4) 0.0002(4)
    C1 0.0203(5) 0.0319(5) 0.0308(5) -0.0004(4) 0.0000(4) -0.0018(5)
    C2 0.0274(6) 0.0336(6) 0.0389(6) 0.0003(5) -0.0003(5) 0.0068(5)
    C3 0.0330(6) 0.0398(7) 0.0350(6) -0.0080(5) 0.0002(5) 0.0094(5)
    C4 0.141(2) 0.0964(17) 0.0463(10) -0.0596(17) -0.0198(12) 0.0292(11)
    C11 0.0219(5) 0.0283(5) 0.0268(5) 0.0030(4) 0.0009(4) -0.0046(4)
    C12 0.0240(5) 0.0326(6) 0.0337(6) -0.0012(4) -0.0024(4) -0.0044(5)
    C13 0.0331(6) 0.0376(6) 0.0324(6) 0.0000(5) -0.0089(5) -0.0066(5)
    C14 0.0501(8) 0.0333(6) 0.0268(5) -0.0015(6) -0.0033(5) -0.0043(5)
    C15 0.0411(7) 0.0376(7) 0.0318(6) -0.0104(6) 0.0034(5) -0.0030(5)
    C16 0.0266(5) 0.0364(6) 0.0315(5) -0.0051(5) -0.0003(5) -0.0058(5)
_geom_special_details
;
;
loop_
    _geom_bond_atom_site_label_1
    _geom_bond_atom_site_label_2
    _geom_bond_site_symmetry_2
    _geom_bond_distance
    _geom_bond_publ_flag
    Cl1 C3 . 1.7973(14) ?
    O1 C1 . 1.2326(14) ?
    O2 C14 . 1.3690(16) ?
    O2 C4 . 1.419(2) ?
    N1 C1 . 1.3416(15) ?
    N1 C11 . 1.4207(15) ?
    N1 H71 . 0.861(18) ?
    C1 C2 . 1.5096(17) ?
    C2 C3 . 1.5070(18) ?
    C2 H2A . 0.9900 ?
    C2 H2B . 0.9900 ?
    C3 H3A . 0.9900 ?
    C3 H3B . 0.9900 ?
    C4 H4A . 0.9800 ?
    C4 H4B . 0.9800 ?
    C4 H4C . 0.9800 ?
    C11 C16 . 1.3838(17) ?
    C11 C12 . 1.3961(16) ?
    C12 C13 . 1.3832(18) ?
    C12 H12 . 0.9500 ?
    C13 C14 . 1.3917(19) ?
    C13 H13 . 0.9500 ?
    C14 C15 . 1.3858(19) ?
    C15 C16 . 1.3923(18) ?
    C15 H15 . 0.9500 ?
    C16 H16 . 0.9500 ?
loop_
    _geom_angle_atom_site_label_1
    _geom_angle_atom_site_label_2
    _geom_angle_atom_site_label_3
    _geom_angle_site_symmetry_1
    _geom_angle_site_symmetry_3
    _geom_angle
    _geom_angle_publ_flag
    C14 O2 C4 . . 117.35(13) ?
    C1 N1 C11 . . 127.26(10) ?
    C1 N1 H71 . . 115.8(11) ?
    C11 N1 H71 . . 116.8(11) ?
    O1 C1 N1 . . 123.45(11) ?
    O1 C1 C2 . . 122.01(11) ?
    N1 C1 C2 . . 114.50(10) ?
    C3 C2 C1 . . 113.33(10) ?
    C3 C2 H2A . . 108.9 ?
    C1 C2 H2A . . 108.9 ?
    C3 C2 H2B . . 108.9 ?
    C1 C2 H2B . . 108.9 ?
    H2A C2 H2B . . 107.7 ?
    C2 C3 Cl1 . . 110.75(9) ?
    C2 C3 H3A . . 109.5 ?
    Cl1 C3 H3A . . 109.5 ?
    C2 C3 H3B . . 109.5 ?
    Cl1 C3 H3B . . 109.5 ?
    H3A C3 H3B . . 108.1 ?
    O2 C4 H4A . . 109.5 ?
    O2 C4 H4B . . 109.5 ?
    H4A C4 H4B . . 109.5 ?
    O2 C4 H4C . . 109.5 ?
    H4A C4 H4C . . 109.5 ?
    H4B C4 H4C . . 109.5 ?
    C16 C11 C12 . . 119.28(11) ?
    C16 C11 N1 . . 117.98(10) ?
    C12 C11 N1 . . 122.57(11) ?
    C13 C12 C11 . . 119.76(11) ?
    C13 C12 H12 . . 120.1 ?
    C11 C12 H12 . . 120.1 ?
    C12 C13 C14 . . 120.69(11) ?
    C12 C13 H13 . . 119.7 ?
    C14 C13 H13 . . 119.7 ?
    O2 C14 C15 . . 124.19(13) ?
    O2 C14 C13 . . 116.00(12) ?
    C15 C14 C13 . . 119.80(12) ?
    C14 C15 C16 . . 119.33(12) ?
    C14 C15 H15 . . 120.3 ?
    C16 C15 H15 . . 120.3 ?
    C11 C16 C15 . . 121.13(11) ?
    C11 C16 H16 . . 119.4 ?
    C15 C16 H16 . . 119.4 ?
loop_
    _geom_torsion_atom_site_label_1
    _geom_torsion_atom_site_label_2
    _geom_torsion_atom_site_label_3
    _geom_torsion_atom_site_label_4
    _geom_torsion_site_symmetry_1
    _geom_torsion_site_symmetry_2
    _geom_torsion_site_symmetry_3
    _geom_torsion_site_symmetry_4
    _geom_torsion
    _geom_torsion_publ_flag
    C11 N1 C1 O1 . . . . -5.5(2) ?
    C11 N1 C1 C2 . . . . 172.15(11) ?
    O1 C1 C2 C3 . . . . -45.01(17) ?
    N1 C1 C2 C3 . . . . 137.26(11) ?
    C1 C2 C3 Cl1 . . . . -66.96(12) ?
    C1 N1 C11 C16 . . . . 151.11(12) ?
    C1 N1 C11 C12 . . . . -33.70(18) ?
    C16 C11 C12 C13 . . . . 0.14(18) ?
    N1 C11 C12 C13 . . . . -174.99(11) ?
    C11 C12 C13 C14 . . . . 0.03(19) ?
    C4 O2 C14 C15 . . . . -0.9(2) ?
    C4 O2 C14 C13 . . . . 178.85(18) ?
    C12 C13 C14 O2 . . . . -179.87(12) ?
    C12 C13 C14 C15 . . . . -0.1(2) ?
    O2 C14 C15 C16 . . . . 179.73(13) ?
    C13 C14 C15 C16 . . . . -0.1(2) ?
    C12 C11 C16 C15 . . . . -0.27(18) ?
    N1 C11 C16 C15 . . . . 175.08(11) ?
    C14 C15 C16 C11 . . . . 0.2(2) ?
loop_
    _geom_hbond_atom_site_label_D
    _geom_hbond_atom_site_label_H
    _geom_hbond_atom_site_label_A
    _geom_hbond_site_symmetry_A
    _geom_hbond_distance_DH
    _geom_hbond_distance_HA
    _geom_hbond_distance_DA
    _geom_hbond_angle_DHA
    N1 H71 O1 6_656 0.861(18) 2.009(18) 2.8643(13) 172.1(15)
    C2 H2B O1 6_656 0.99 2.55 3.4203(15) 147.3
_iucr_refine_instructions_details
;
TITL ba412_s in Pbca
CELL  0.71073    9.6326    8.6650   25.7944    90.000    90.000    90.000
ZERR  8           0.0003    0.0002    0.0008     0.000     0.000     0.000
LATT   1
SYMM     0.50000 - X ,            - Y ,    0.50000 + Z
SYMM     0.50000 + X ,    0.50000 - Y ,            - Z
SYMM             - X ,    0.50000 + Y ,    0.50000 - Z
SFAC  C  H Cl  N  O
UNIT    80   96   8   8  16
ACTA
BOND $H
CONF
HTAB
TEMP -73
OMIT 2   0   0
OMIT 2   0   4
EQIV $1 x+1/2, y, -z+1/2
HTAB N1 O1_$1
HTAB C2 O1_$1
L.S. 10
FMAP 2
PLAN -5
WGHT    0.040600    0.881900
FVAR       0.23930
CL1   3    0.632318    0.050202    0.363132    11.00000    0.04904    0.05321 =
         0.05135   -0.01065   -0.00088   -0.01414
O1    5    0.455502   -0.078657    0.246202    11.00000    0.01820    0.06442 =
         0.03778    0.00593    0.00181    0.00369
O2    5    0.606931    0.173645    0.017254    11.00000    0.08217    0.05804 =
         0.03120    0.00716   -0.01373   -0.01865
N1    4    0.676222   -0.066610    0.215894    11.00000    0.01678    0.03681 =
         0.02976    0.00017   -0.00155    0.00158
H71   2    0.761379   -0.077767    0.225327    11.00000    0.03886
C1    1    0.580290   -0.106505    0.251139    11.00000    0.02029    0.03187 =
         0.03082   -0.00175    0.00001   -0.00039
C2    1    0.636495   -0.194873    0.297000    11.00000    0.02742    0.03355 =
         0.03894    0.00677   -0.00032    0.00035
AFIX  23
H2A   2    0.615968   -0.305920    0.292233    11.00000   -1.20000
H2B   2    0.738658   -0.182799    0.298035    11.00000   -1.20000
AFIX   0
C3    1    0.576795   -0.142683    0.348079    11.00000    0.03303    0.03975 =
         0.03499    0.00944    0.00017   -0.00796
AFIX  23
H3A   2    0.607273   -0.213757    0.375890    11.00000   -1.20000
H3B   2    0.474163   -0.145998    0.346382    11.00000   -1.20000
AFIX   0
C4    1    0.709392    0.272673   -0.004133    11.00000    0.14075    0.09640 =
         0.04628    0.02919   -0.01980   -0.05962
AFIX 137
H4A   2    0.718481    0.364950    0.017570    11.00000   -1.50000
H4B   2    0.681851    0.303026   -0.039257    11.00000   -1.50000
H4C   2    0.798585    0.218414   -0.005479    11.00000   -1.50000
AFIX   0
C11   1    0.652895    0.000513    0.166403    11.00000    0.02193    0.02834 =
         0.02684   -0.00458    0.00087    0.00298
C12   1    0.536476   -0.034094    0.136330    11.00000    0.02396    0.03263 =
         0.03371   -0.00437   -0.00243   -0.00122
AFIX  43
H12   2    0.465352   -0.098537    0.149834    11.00000   -1.20000
AFIX   0
C13   1    0.525064    0.025785    0.086804    11.00000    0.03314    0.03765 =
         0.03239   -0.00657   -0.00887    0.00002
AFIX  43
H13   2    0.445760    0.002158    0.066399    11.00000   -1.20000
AFIX   0
C14   1    0.628543    0.120284    0.066554    11.00000    0.05007    0.03326 =
         0.02675   -0.00425   -0.00326   -0.00148
C15   1    0.744295    0.155111    0.096234    11.00000    0.04112    0.03762 =
         0.03176   -0.00300    0.00340   -0.01040
AFIX  43
H15   2    0.815441    0.219445    0.082689    11.00000   -1.20000
AFIX   0
C16   1    0.755271    0.094865    0.146105    11.00000    0.02660    0.03643 =
         0.03148   -0.00580   -0.00033   -0.00510
AFIX  43
H16   2    0.834395    0.118942    0.166549    11.00000   -1.20000
HKLF 4
REM  ba412_s in Pbca
REM R1 =  0.0355 for   2401 Fo > 4sig(Fo)  and  0.0398 for all   2668 data
REM    132 parameters refined using      0 restraints
END
WGHT      0.0406      0.8819
REM Highest difference peak  0.278,  deepest hole -0.328,  1-sigma level  0.037
Q1    1   0.6536 -0.0342  0.1904  11.00000  0.05    0.28
Q2    1   0.6068 -0.1438  0.2753  11.00000  0.05    0.27
Q3    1   0.6729  0.1527  0.0858  11.00000  0.05    0.25
Q4    1   0.5795  0.0052  0.1559  11.00000  0.05    0.24
Q5    1   0.5975 -0.0271  0.1514  11.00000  0.05    0.23
;
data_global
_journal_date_recd_electronic     2011-09-27
_journal_date_accepted     2011-10-03
_journal_name_full     'Acta Crystallographica, Section E'
_journal_year     2011
_journal_volume     67
_journal_issue     11
_journal_page_first     o2868
_journal_page_last     o2868
_journal_paper_category     QO
_journal_coeditor_code     ZJ2028
_publ_contact_author_name     'Dr Richard Betz'
_publ_contact_author_address
;
Department of Chemistry
Nelson Mandela Metropolitan University
Summerstrand Campus (South)
University Way
Summerstrand
PO Box 77000
Port Elizabeth
6031
South Africa
;
_publ_contact_author_email     'richard.betz@webmail.co.za'
_publ_contact_author_fax     '+27-41-504-4236'
_publ_contact_author_phone     '+27-41-504-4285'
_publ_section_title
;
3-Chloro-<i>N</i>-(4-methoxyphenyl)propanamide
;
loop_
    _publ_author_name
    _publ_author_address
    'Betz, Richard'
;
Nelson Mandela Metropolitan University
Summerstrand Campus
Department of Chemistry
University Way
Summerstrand
PO Box 77000
Port Elizabeth 6031
South Africa
;
    'Gerber, Thomas'
;
Nelson Mandela Metropolitan University
Summerstrand Campus
Department of Chemistry
University Way
Summerstrand
PO Box 77000
Port Elizabeth 6031
South Africa
;
    'Hosten, Eric'
;
Nelson Mandela Metropolitan University
Summerstrand Campus
Department of Chemistry
University Way
Summerstrand
PO Box 77000
Port Elizabeth 6031
South Africa
;
    'Siddegowda, Maravanahalli S.'
;
University of Mysore
Department of Studies in Chemistry
Manasagangotri
Mysore 570 006
India
;
    'Yathirajan, Hemmige S.'
;
University of Mysore
Department of Studies in Chemistry
Manasagangotri
Mysore 570 006
India
;
