# Supplementary material for: 3-Chloro-N-(4-meth­oxy­phen­yl)propanamide
Source: Acta Crystallogr Sect E Struct Rep Online. 2011 Oct 8;67(Pt 11):o2868. doi: 10.1107/S1600536811040682 (PMC3247603; doi:10.1107/S1600536811040682)
Supplement: Supplementary file 3 [file e-67-o2868-Isup3.hkl]

# 
# h,k,l, Fc-squared, Fo-squared, sigma(Fo-squared) and status flag 
# 
data_I
_shelx_title ' ba412_s in Pbca' 
_shelx_refln_list_code          4 
_shelx_F_calc_maximum      132.13 
_exptl_crystal_F_000       896.00 
_reflns_d_resolution_high  0.7492 
 
loop_ 
 _symmetry_equiv_pos_as_xyz 
 'x, y, z' 
 '-x+1/2, -y, z+1/2' 
 'x+1/2, -y+1/2, -z' 
 '-x, y+1/2, -z+1/2' 
 '-x, -y, -z' 
 'x-1/2, y, -z-1/2' 
 '-x-1/2, y-1/2, z' 
 'x, -y-1/2, z-1/2' 
 
_cell_length_a     9.6326 
_cell_length_b     8.6650 
_cell_length_c    25.7944 
_cell_angle_alpha  90.000 
_cell_angle_beta   90.000 
_cell_angle_gamma  90.000 
 
_shelx_F_squared_multiplier     1.000 
 
loop_ 
 _refln_index_h 
 _refln_index_k 
 _refln_index_l 
 _refln_F_squared_calc 
 _refln_F_squared_meas 
 _refln_F_squared_sigma 
 _refln_observed_status 
   4   0   0     7647.75     7803.22     70.55 o 
   6   0   0       29.28       40.28      1.44 o 
   8   0   0     1163.88     1250.04     12.00 o 
  10   0   0     2030.64     2005.98     26.73 o 
  12   0   0       17.61       18.34      3.32 o 
   2   1   0      637.31      784.35      5.40 o 
   4   1   0        7.48       13.55      0.53 o 
   6   1   0       44.07       24.46      1.71 o 
   8   1   0       17.16       21.72      0.94 o 
  10   1   0      485.16      497.79      5.78 o 
  12   1   0        5.81        3.76      2.09 o 
   2   2   0     5277.05     5300.98     34.60 o 
   4   2   0      221.40      237.67      1.84 o 
   6   2   0     2302.01     2379.82     17.64 o 
   8   2   0       19.34       37.79      2.52 o 
  10   2   0      680.07      668.05      7.20 o 
  12   2   0       49.70       49.89      3.15 o 
   2   3   0     3124.73     3105.87     21.67 o 
   4   3   0      382.29      420.57      3.09 o 
   6   3   0     2125.59     1912.02     14.25 o 
   8   3   0      728.11      717.82      7.31 o 
  10   3   0     1477.77     1446.79     16.32 o 
  12   3   0       37.99       39.91      2.96 o 
   0   4   0      709.88      799.08      6.61 o 
   2   4   0       13.45        9.93      0.49 o 
   4   4   0       18.29        9.84      1.35 o 
   6   4   0     3346.93     3321.60     27.66 o 
   8   4   0       13.98       19.61      4.19 o 
  10   4   0       39.35       44.66      2.23 o 
  12   4   0      133.93      134.36      4.19 o 
   2   5   0     1207.14     1202.69      9.97 o 
   4   5   0      359.21      385.03      6.23 o 
   6   5   0      355.41      331.46      3.34 o 
   8   5   0       14.81       10.87      1.76 o 
  10   5   0      105.75      106.51      3.09 o 
   0   6   0        8.19        0.46      0.69 o 
   2   6   0       31.85       46.75      1.35 o 
   4   6   0       83.31       97.28      2.90 o 
   6   6   0       77.94       73.76      2.96 o 
   8   6   0       64.57       62.94      3.39 o 
  10   6   0        8.38       11.48      1.48 o 
   2   7   0      560.39      498.83      4.30 o 
   4   7   0        2.28        1.75      1.48 o 
   6   7   0      132.09      135.77      4.45 o 
   8   7   0       38.26       42.26      2.96 o 
  10   7   0        1.42       -0.89      2.26 o 
   0   8   0      349.77      350.89      6.29 o 
   2   8   0        5.88        2.65      0.88 o 
   4   8   0      242.83      274.46      5.76 o 
   6   8   0       64.70       67.16      3.33 o 
   8   8   0       41.04       36.06      2.90 o 
   2   9   0      102.64      101.18      2.42 o 
   4   9   0      389.90      356.94      9.26 o 
   6   9   0      147.99      137.96      5.94 o 
   8   9   0       44.18       36.85      4.19 o 
   0  10   0       23.35       29.29      2.68 o 
   2  10   0        0.82       -1.13      1.13 o 
   4  10   0        0.14       -2.62      2.62 o 
   6  10   0        0.35        5.24      3.14 o 
   2  11   0       13.02       14.84      1.68 o 
   1   1   1     2599.68     2483.49     12.49 o 
   3   1   1     2838.26     2861.39     12.52 o 
   4   1   1     1268.09     1408.41      6.22 o 
   5   1   1      611.12      674.27      3.36 o 
   6   1   1     2552.17     2601.47     13.07 o 
   7   1   1       13.22       14.98      0.52 o 
   8   1   1      302.77      287.54      2.01 o 
   9   1   1       74.70       81.41      1.23 o 
  10   1   1        2.28        0.29      0.93 o 
  11   1   1        9.34        5.23      1.25 o 
  12   1   1        3.69        1.03      1.44 o 
   0   2   1     4154.05     4171.49     28.38 o 
   1   2   1     4341.86     4357.93     19.06 o 
   2   2   1     8495.79     8641.98     46.15 o 
   3   2   1       67.86       66.55      0.64 o 
   4   2   1       39.26       11.43      0.32 o 
   5   2   1      898.77      897.97      4.38 o 
   6   2   1        0.04        0.50      0.41 o 
   7   2   1      607.18      602.90      3.55 o 
   8   2   1     2730.43     2571.79     13.59 o 
   9   2   1       16.02       18.33      0.93 o 
  10   2   1        0.01        0.03      0.95 o 
  11   2   1       60.79       53.64      1.88 o 
  12   2   1       12.67       14.75      1.67 o 
   1   3   1      103.19      117.97      0.69 o 
   2   3   1      419.01      400.01      2.19 o 
   3   3   1     1957.57     1988.96      9.85 o 
   4   3   1      835.22      851.51      4.39 o 
   5   3   1     1626.83     1558.05      8.46 o 
   6   3   1        2.95       -0.26      0.29 o 
   7   3   1      126.49      124.47      1.18 o 
   8   3   1      996.92     1035.39      6.38 o 
   9   3   1      220.68      217.95      2.65 o 
  10   3   1       71.91       80.78      2.34 o 
  11   3   1       15.56       15.54      1.27 o 
  12   3   1        4.26        0.28      1.42 o 
   0   4   1       57.64       59.23      0.89 o 
   1   4   1     3336.78     3255.29     14.29 o 
   2   4   1      550.93      596.98      3.12 o 
   3   4   1     2285.55     2452.39     15.05 o 
   4   4   1     2618.56     2585.02     13.83 o 
   5   4   1      583.27      619.13      3.79 o 
   6   4   1        0.32        9.32      0.86 o 
   7   4   1      336.56      310.61      2.36 o 
   8   4   1     1992.38     2007.02     12.93 o 
   9   4   1      101.30      108.54      1.73 o 
  10   4   1        1.13       -0.11      0.88 o 
  11   4   1        4.16        1.92      1.10 o 
  12   4   1       26.42       31.57      1.88 o 
   1   5   1      347.70      381.92      2.10 o 
   2   5   1      239.16      268.44      1.73 o 
   3   5   1      409.87      432.54      2.93 o 
   4   5   1       19.68       24.89      1.67 o 
   5   5   1       10.62        7.78      0.71 o 
   6   5   1       38.93       37.22      0.98 o 
   7   5   1       31.61       29.81      0.81 o 
   8   5   1      703.73      693.01      5.94 o 
   9   5   1        3.69        3.85      0.79 o 
  10   5   1      319.09      326.24      3.56 o 
  11   5   1        0.83        0.76      1.07 o 
   0   6   1      118.66      108.16      1.28 o 
   1   6   1     1520.75     1566.58      7.82 o 
   2   6   1      253.82      276.42      1.84 o 
   3   6   1      150.12      143.08      1.12 o 
   4   6   1      558.05      552.61      4.57 o 
   5   6   1      205.58      198.35      2.42 o 
   6   6   1       64.51       63.24      2.49 o 
   7   6   1       63.36       61.68      1.87 o 
   8   6   1        1.74        1.32      0.70 o 
   9   6   1      135.46      139.99      2.05 o 
  10   6   1       26.32       29.17      1.56 o 
   1   7   1      337.10      332.86      2.05 o 
   2   7   1       48.68       36.50      0.94 o 
   3   7   1      372.62      366.64      2.25 o 
   4   7   1      296.32      312.34      2.62 o 
   5   7   1       12.24       11.24      1.29 o 
   6   7   1      296.27      288.42      4.08 o 
   7   7   1      189.57      191.05      3.34 o 
   8   7   1        5.02        5.82      1.50 o 
   9   7   1       58.25       66.06      2.56 o 
  10   7   1        0.92        0.12      1.64 o 
   0   8   1      335.00      291.63      3.85 o 
   1   8   1        1.64        1.64      0.61 o 
   2   8   1        1.24       -0.36      0.58 o 
   3   8   1        7.20        3.87      0.59 o 
   4   8   1      151.08      140.65      2.01 o 
   5   8   1       72.35       67.79      2.16 o 
   6   8   1       45.46       37.46      2.10 o 
   7   8   1        2.94        5.53      1.50 o 
   8   8   1        0.81        0.12      1.46 o 
   9   8   1       49.60       52.78      2.61 o 
   1   9   1       69.09       67.25      1.43 o 
   2   9   1       37.12       40.21      1.28 o 
   3   9   1       94.14       96.39      1.58 o 
   4   9   1       51.63       60.85      2.70 o 
   5   9   1       74.60       71.88      3.21 o 
   6   9   1       11.95       15.49      2.35 o 
   7   9   1      144.16      145.41      4.51 o 
   8   9   1        0.79        3.67      2.22 o 
   0  10   1       16.93       12.03      1.36 o 
   1  10   1        1.16       -0.84      0.84 o 
   2  10   1       11.89        6.72      0.92 o 
   3  10   1       18.31       17.94      1.16 o 
   4  10   1        7.08        2.88      2.88 o 
   5  10   1        4.78        6.13      2.16 o 
   6  10   1      130.52      114.05      6.29 o 
   1  11   1       21.98       18.15      1.30 o 
   2  11   1       10.86        6.86      1.15 o 
   3  11   1       57.24       55.58      3.20 o 
   1   0   2     2074.98     2082.03     13.41 o 
   2   0   2     2679.91     2531.82     20.78 o 
   3   0   2    11411.28    11052.02     66.09 o 
   4   0   2      291.65      278.68      2.00 o 
   5   0   2     5615.79     5559.01     33.38 o 
   6   0   2      170.83      179.99      1.79 o 
   7   0   2      951.73     1019.54      7.42 o 
   8   0   2      711.37      698.62      5.86 o 
   9   0   2      166.51      177.29      2.97 o 
  10   0   2      429.38      386.18      4.82 o 
  11   0   2       41.41       47.68      2.45 o 
  12   0   2       18.93       25.50      2.47 o 
   1   1   2     1284.53     1215.75      6.98 o 
   2   1   2    17458.28    16632.08    209.73 o 
   3   1   2       33.22       21.45      0.52 o 
   4   1   2      269.25      261.24      1.43 o 
   5   1   2      386.51      405.09      2.09 o 
   6   1   2      657.81      721.05      3.78 o 
   7   1   2       77.26       79.45      0.98 o 
   8   1   2      187.53      195.17      1.79 o 
   9   1   2        4.03        3.21      0.75 o 
  10   1   2       13.02        9.39      1.01 o 
  11   1   2        2.89        1.76      1.09 o 
  12   1   2        1.35       -0.60      1.37 o 
   1   2   2        5.39        4.80      0.56 o 
   2   2   2     1315.07     1221.04      5.99 o 
   3   2   2       26.89       15.16      0.63 o 
   4   2   2       20.28       21.51      0.78 o 
   5   2   2     1449.14     1518.65      7.17 o 
   6   2   2        1.66        4.69      0.62 o 
   7   2   2     1159.48     1206.43      6.87 o 
   8   2   2      186.11      164.47      2.47 o 
   9   2   2        1.78        1.41      0.85 o 
  10   2   2       37.70       42.69      1.41 o 
  11   2   2        4.11        5.04      1.15 o 
  12   2   2       12.94       11.22      1.62 o 
   1   3   2     2729.97     2646.20     12.44 o 
   2   3   2       70.92       75.66      0.56 o 
   3   3   2     2598.81     2572.29     14.18 o 
   4   3   2      441.43      463.08      2.40 o 
   5   3   2      146.75      154.16      1.30 o 
   6   3   2       77.95       98.26      1.50 o 
   7   3   2      516.90      528.19      3.16 o 
   8   3   2       91.42       76.55      2.52 o 
   9   3   2       25.48       23.40      1.08 o 
  10   3   2      365.42      372.05      3.58 o 
  11   3   2      181.10      185.29      2.45 o 
  12   3   2       36.84       38.59      2.03 o 
   0   4   2      606.36      554.23      3.70 o 
   1   4   2     1284.50     1389.18      6.35 o 
   2   4   2      446.35      505.32      2.60 o 
   3   4   2     1269.46     1459.71      8.35 o 
   4   4   2      902.39      963.90      5.91 o 
   5   4   2      251.55      258.38      1.83 o 
   6   4   2      374.16      392.02      2.65 o 
   7   4   2      910.68      921.53      5.90 o 
   8   4   2      370.28      357.10      3.30 o 
   9   4   2      124.41      132.02      2.07 o 
  10   4   2       16.04       18.97      1.08 o 
  11   4   2       19.18       15.24      1.12 o 
  12   4   2       22.39       25.12      1.72 o 
   1   5   2     4471.36     4529.34     25.71 o 
   2   5   2      817.50      847.68      4.74 o 
   3   5   2     2239.49     2356.80     15.67 o 
   4   5   2      633.94      683.70      5.21 o 
   5   5   2      617.21      630.08      4.92 o 
   6   5   2      221.31      223.70      1.97 o 
   7   5   2      226.19      229.25      2.10 o 
   8   5   2       12.77       11.38      0.90 o 
   9   5   2        8.55        8.29      0.97 o 
  10   5   2       49.24       51.37      1.46 o 
  11   5   2      168.89      171.31      2.56 o 
   0   6   2     1847.54     1859.70     12.20 o 
   1   6   2       70.56       68.84      1.48 o 
   2   6   2      216.02      219.62      1.55 o 
   3   6   2      191.26      177.18      1.32 o 
   4   6   2        4.74        4.08      1.72 o 
   5   6   2       28.74       31.73      1.94 o 
   6   6   2       79.68       77.13      2.93 o 
   7   6   2        0.10       -0.67      0.79 o 
   8   6   2       68.31       57.24      1.59 o 
   9   6   2      135.72      141.60      1.83 o 
  10   6   2        0.50       -0.87      1.14 o 
   1   7   2      287.12      276.35      1.71 o 
   2   7   2       23.13       16.29      0.54 o 
   3   7   2      306.42      309.28      2.17 o 
   4   7   2        0.06       -0.15      1.10 o 
   5   7   2      105.17      103.14      1.42 o 
   6   7   2        3.55        0.29      1.29 o 
   7   7   2      204.98      211.58      3.51 o 
   8   7   2       55.20       54.97      2.28 o 
   9   7   2       21.95       30.56      1.90 o 
  10   7   2       37.36       32.98      2.05 o 
   0   8   2      216.91      226.70      3.62 o 
   1   8   2      535.75      556.93      4.38 o 
   2   8   2       44.57       44.59      1.04 o 
   3   8   2      216.33      222.57      2.11 o 
   4   8   2        0.74        0.48      0.96 o 
   5   8   2      575.55      561.85      6.50 o 
   6   8   2      112.70      108.80      2.59 o 
   7   8   2      116.41      119.69      2.86 o 
   8   8   2       16.19       12.73      1.72 o 
   9   8   2      322.45      367.15      5.41 o 
   1   9   2        1.05        1.86      0.81 o 
   2   9   2       24.70       18.29      0.97 o 
   3   9   2       37.07       36.09      1.42 o 
   4   9   2       88.87       78.29      2.52 o 
   5   9   2        0.48       -0.58      1.91 o 
   6   9   2       49.78       37.11      3.09 o 
   7   9   2       69.11       65.67      3.57 o 
   8   9   2        1.83        1.40      2.79 o 
   0  10   2       80.05       69.12      2.66 o 
   1  10   2      169.52      173.07      2.15 o 
   2  10   2        1.56        0.44      1.00 o 
   3  10   2       79.34       75.98      1.87 o 
   4  10   2        2.45       -1.31      1.85 o 
   5  10   2      132.15      124.22      4.28 o 
   6  10   2       21.47       23.46      2.59 o 
   1  11   2       26.76       30.77      1.67 o 
   2  11   2       34.95       28.16      1.55 o 
   3  11   2       26.10       27.51      2.41 o 
   1   1   3     2032.63     1962.21      9.28 o 
   2   1   3     5628.65     5866.32     26.46 o 
   3   1   3     2397.58     2250.80      9.83 o 
   4   1   3     2794.56     3125.66     14.05 o 
   5   1   3     4423.70     4576.45     21.94 o 
   6   1   3        3.22       13.05      0.50 o 
   7   1   3      197.17      193.49      1.60 o 
   8   1   3      915.31      880.95      5.54 o 
   9   1   3      681.07      730.47      5.36 o 
  10   1   3     1361.40     1319.05      9.82 o 
  11   1   3      113.91      122.32      2.21 o 
  12   1   3        3.65        3.79      1.28 o 
   1   2   3       27.95       14.67      0.40 o 
   2   2   3      274.64      241.28      1.30 o 
   3   2   3     3428.69     3432.53     14.69 o 
   4   2   3      496.18      521.40      2.62 o 
   5   2   3     2863.68     2875.55     13.80 o 
   6   2   3      181.00      197.54      1.57 o 
   7   2   3       10.23       16.55      0.62 o 
   8   2   3      152.32      157.19      2.76 o 
   9   2   3       42.58       43.65      1.42 o 
  10   2   3      240.51      232.27      2.69 o 
  11   2   3      230.56      230.44      2.80 o 
  12   2   3        0.15        0.34      1.24 o 
   1   3   3     5161.26     5302.85     22.98 o 
   2   3   3      292.94      298.47      1.76 o 
   3   3   3        0.74        1.47      0.60 o 
   4   3   3      198.50      252.78      1.62 o 
   5   3   3      243.76      248.01      1.93 o 
   6   3   3       11.21        8.07      1.10 o 
   7   3   3       13.50       16.35      0.67 o 
   8   3   3      395.94      343.96      2.93 o 
   9   3   3       71.88       74.23      1.59 o 
  10   3   3      131.72      124.30      2.05 o 
  11   3   3        2.79        2.50      1.05 o 
  12   3   3        0.06       -0.20      1.24 o 
   0   4   3     5324.96     5342.92     32.79 o 
   1   4   3     3305.01     3478.05     14.87 o 
   2   4   3      631.77      638.44      3.01 o 
   3   4   3      887.93      923.34      5.19 o 
   4   4   3      248.53      200.88      2.47 o 
   5   4   3     1691.14     1714.38     10.13 o 
   6   4   3      147.73      139.00      1.36 o 
   7   4   3       67.80       63.60      1.32 o 
   8   4   3       58.37       60.97      2.37 o 
   9   4   3      230.88      236.93      2.65 o 
  10   4   3       13.84       10.66      1.12 o 
  11   4   3       18.82       16.06      1.14 o 
  12   4   3        1.33       -0.27      1.39 o 
   1   5   3       11.44       16.86      1.76 o 
   2   5   3        0.84        3.19      0.57 o 
   3   5   3        5.00        0.49      0.62 o 
   4   5   3        0.40        2.21      0.47 o 
   5   5   3       91.82       85.70      1.23 o 
   6   5   3      128.45      131.46      4.44 o 
   7   5   3        2.29        3.72      0.58 o 
   8   5   3       41.41       42.11      1.23 o 
   9   5   3        0.21       -0.16      0.86 o 
  10   5   3       90.53       86.29      1.67 o 
  11   5   3       14.00       15.78      1.10 o 
   0   6   3      377.23      338.37      2.81 o 
   1   6   3      957.70      973.42      5.20 o 
   2   6   3        1.72        2.28      0.38 o 
   3   6   3      555.27      551.90      3.69 o 
   4   6   3      159.79      148.75      2.92 o 
   5   6   3        2.31        0.08      1.06 o 
   6   6   3      512.62      526.22      6.33 o 
   7   6   3        2.68        2.19      0.81 o 
   8   6   3       17.43       19.14      1.35 o 
   9   6   3       83.34       83.31      1.68 o 
  10   6   3        3.19        0.82      0.99 o 
   1   7   3       34.10       34.55      0.73 o 
   2   7   3       28.57       28.81      0.76 o 
   3   7   3      168.38      178.54      1.72 o 
   4   7   3      197.45      191.84      2.13 o 
   5   7   3       83.87       77.59      1.61 o 
   6   7   3        0.04       -1.14      1.14 o 
   7   7   3      356.95      355.32      3.94 o 
   8   7   3        2.40        2.02      0.99 o 
   9   7   3       46.78       47.75      2.44 o 
  10   7   3       24.10       23.27      1.96 o 
   0   8   3        1.37       -0.56      1.45 o 
   1   8   3      362.85      347.60      3.02 o 
   2   8   3       84.91       76.36      1.24 o 
   3   8   3        6.72        4.50      0.61 o 
   4   8   3        9.21        6.70      0.81 o 
   5   8   3       17.90       19.56      1.53 o 
   6   8   3       55.17       59.71      2.27 o 
   7   8   3        0.27        1.53      1.41 o 
   8   8   3      134.42      137.22      3.18 o 
   9   8   3      234.08      247.75      4.34 o 
   1   9   3      218.46      226.68      2.50 o 
   2   9   3       78.03       77.21      1.48 o 
   3   9   3      289.59      294.89      3.04 o 
   4   9   3       89.81       91.81      2.16 o 
   5   9   3      112.49      111.45      7.86 o 
   6   9   3        2.62        1.49      2.09 o 
   7   9   3      115.90      120.04      4.38 o 
   0  10   3        2.24        4.31      1.49 o 
   1  10   3        2.78        3.88      0.90 o 
   2  10   3        9.19        7.67      1.07 o 
   3  10   3        7.93        6.45      1.14 o 
   4  10   3       11.48        7.54      2.03 o 
   5  10   3        3.14        0.02      1.96 o 
   6  10   3        2.56       -0.44      2.10 o 
   1  11   3       29.46       25.72      1.32 o 
   2  11   3       88.47       85.55      2.52 o 
   3  11   3       76.98       79.74      3.93 o 
   0   0   4     4030.61     3842.21     34.79 o 
   1   0   4     3194.55     3119.40     18.65 o 
   3   0   4     7556.18     7629.50     45.92 o 
   4   0   4       46.50       10.57      0.46 o 
   5   0   4        2.39       13.23      0.77 o 
   6   0   4      100.57       74.92      1.25 o 
   7   0   4     1158.99     1260.40      9.74 o 
   8   0   4     3283.18     3157.47     25.69 o 
   9   0   4      315.15      302.77      4.46 o 
  10   0   4      381.75      357.29      5.28 o 
  11   0   4      153.19      156.48      3.49 o 
  12   0   4       20.04       17.90      1.91 o 
   1   1   4      172.03      189.47      0.95 o 
   2   1   4      252.51      326.90      1.59 o 
   3   1   4       74.15       72.69      0.70 o 
   4   1   4      631.18      699.79      3.33 o 
   5   1   4        8.95       14.62      0.46 o 
   6   1   4      729.48      690.05      3.94 o 
   7   1   4        7.86       13.24      0.58 o 
   8   1   4       15.97       15.95      0.76 o 
   9   1   4        6.56        5.77      0.81 o 
  10   1   4        1.17        8.43      1.13 o 
  11   1   4        0.59        2.74      1.10 o 
  12   1   4        0.74        0.80      1.16 o 
   1   2   4     4684.46     4702.64     21.55 o 
   2   2   4      129.95      124.40      1.73 o 
   3   2   4        3.86       -0.25      0.25 o 
   4   2   4     2387.43     2313.06     10.53 o 
   5   2   4      335.56      374.61      2.09 o 
   6   2   4      355.00      283.81      2.05 o 
   7   2   4        0.31       -0.51      0.51 o 
   8   2   4     1446.30     1424.50      8.52 o 
   9   2   4        0.20       -0.85      0.90 o 
  10   2   4      142.33      144.54      2.12 o 
  11   2   4      152.36      154.65      2.49 o 
  12   2   4      118.23      127.84      2.60 o 
   1   3   4     3872.66     3910.94     16.49 o 
   2   3   4     5123.62     4826.05     27.28 o 
   3   3   4     2278.70     2478.14     11.65 o 
   4   3   4     1488.71     1516.04      7.77 o 
   5   3   4       38.78       43.54      1.03 o 
   6   3   4     2382.64     2266.20     12.57 o 
   7   3   4      473.38      458.52      2.95 o 
   8   3   4      115.28      112.97      2.05 o 
   9   3   4        0.51       -0.82      0.82 o 
  10   3   4       21.04       18.66      1.16 o 
  11   3   4       39.47       40.94      1.58 o 
  12   3   4       15.46       17.95      1.46 o 
   0   4   4     1484.21     1618.76      9.42 o 
   1   4   4      923.60     1014.13      4.43 o 
   2   4   4     2431.03     2598.76     13.16 o 
   3   4   4      415.87      430.46      2.60 o 
   4   4   4     1226.65     1358.04     11.17 o 
   5   4   4       79.72       97.20      0.94 o 
   6   4   4      631.57      627.89      4.06 o 
   7   4   4       54.59       45.08      0.99 o 
   8   4   4       40.44       37.44      1.67 o 
   9   4   4        0.41       -0.84      0.84 o 
  10   4   4       36.60       37.06      1.45 o 
  11   4   4       38.18       40.42      1.55 o 
   1   5   4      825.60      835.56      6.64 o 
   2   5   4     3657.35     3596.14     18.39 o 
   3   5   4        1.19        0.36      0.40 o 
   4   5   4      331.53      319.50      2.62 o 
   5   5   4       41.35       29.64      0.89 o 
   6   5   4     2206.78     2210.23     15.04 o 
   7   5   4       13.61       18.64      0.77 o 
   8   5   4        2.30        1.55      0.75 o 
   9   5   4       52.02       55.64      2.06 o 
  10   5   4        0.12       -1.00      1.00 o 
  11   5   4        1.17        1.50      1.00 o 
   0   6   4      579.45      620.94      4.70 o 
   1   6   4      361.32      362.01      2.08 o 
   2   6   4      119.25      128.14      1.02 o 
   3   6   4      118.42      106.02      1.12 o 
   4   6   4      476.07      473.36      4.10 o 
   5   6   4      220.76      221.54      2.36 o 
   6   6   4       38.25       36.68      1.39 o 
   7   6   4       22.29       22.12      1.57 o 
   8   6   4      487.65      484.87      5.86 o 
   9   6   4        1.87        2.56      1.19 o 
  10   6   4       66.50       63.72      2.90 o 
   1   7   4       45.12       46.82      0.77 o 
   2   7   4      107.09       91.17      1.05 o 
   3   7   4       95.60       85.98      1.07 o 
   4   7   4      558.08      617.49      4.90 o 
   5   7   4       67.30       67.70      1.57 o 
   6   7   4      128.10      124.69      2.10 o 
   7   7   4       10.87        8.01      1.44 o 
   8   7   4      106.88      101.55      2.16 o 
   9   7   4        2.06        1.29      1.53 o 
  10   7   4      104.33      122.54      3.23 o 
   0   8   4       18.28        9.99      1.52 o 
   1   8   4       35.43       31.97      1.07 o 
   2   8   4        0.93        2.00      0.60 o 
   3   8   4       24.04       26.74      0.95 o 
   4   8   4       77.06       87.63      1.61 o 
   5   8   4       96.81       94.40      2.32 o 
   6   8   4       52.04       54.52      1.52 o 
   7   8   4       25.60       30.53      1.90 o 
   8   8   4      106.34      117.12      3.05 o 
   9   8   4       69.30       78.49      2.85 o 
   1   9   4       42.39       43.55      1.33 o 
   2   9   4        0.73        1.65      0.81 o 
   3   9   4        0.05        0.17      1.11 o 
   4   9   4       24.32       21.30      2.10 o 
   5   9   4        0.01       -1.79      1.79 o 
   6   9   4        2.71        1.12      1.96 o 
   7   9   4      114.31      117.67      4.32 o 
   0  10   4      383.09      352.75      4.79 o 
   1  10   4       42.83       44.01      1.44 o 
   2  10   4       77.81       74.37      2.16 o 
   3  10   4        5.90        2.15      1.10 o 
   4  10   4      140.09      156.96      5.85 o 
   5  10   4        6.05        1.40      2.03 o 
   6  10   4       31.66       23.40      2.59 o 
   1  11   4        3.73        1.05      1.07 o 
   2  11   4        3.44        3.95      1.41 o 
   3  11   4       49.73       50.85      4.37 o 
   1   1   5       16.95       17.84      0.59 o 
   2   1   5     7920.99     7960.04     35.89 o 
   3   1   5     6673.81     6765.19     29.70 o 
   4   1   5      626.13      695.54      3.23 o 
   5   1   5      289.09      268.86      1.69 o 
   6   1   5      135.71      104.56      1.03 o 
   7   1   5      139.89      156.83      1.44 o 
   8   1   5     1388.30     1344.62      8.10 o 
   9   1   5       70.18       72.51      1.42 o 
  10   1   5      441.07      437.19      4.32 o 
  11   1   5       25.83       24.32      1.47 o 
  12   1   5      126.02      128.78      2.43 o 
   0   2   5     4418.51     4465.24     26.58 o 
   1   2   5      598.80      704.52      3.68 o 
   2   2   5     1147.63     1189.82      5.34 o 
   3   2   5     4211.69     4442.45     20.75 o 
   4   2   5       14.75       39.98      0.70 o 
   5   2   5      354.93      368.97      2.47 o 
   6   2   5       19.24       21.73      0.68 o 
   7   2   5      113.40      108.19      1.21 o 
   8   2   5       31.34       27.88      1.20 o 
   9   2   5       16.51       14.85      1.07 o 
  10   2   5      183.95      178.43      2.37 o 
  11   2   5       40.70       46.92      1.77 o 
  12   2   5        1.32        2.61      1.19 o 
   1   3   5       39.76       33.00      0.67 o 
   2   3   5     7486.47     7669.77     36.17 o 
   3   3   5     4588.04     5075.77     29.32 o 
   4   3   5       79.39       78.25      0.78 o 
   5   3   5       14.73       13.58      0.61 o 
   6   3   5      811.50      824.92      4.84 o 
   7   3   5      247.61      239.91      1.80 o 
   8   3   5      466.68      448.37      3.60 o 
   9   3   5       14.65       13.95      1.01 o 
  10   3   5      229.84      236.97      2.77 o 
  11   3   5       57.75       54.26      1.74 o 
  12   3   5       63.58       69.26      3.01 o 
   0   4   5    16162.38    16019.57    104.87 o 
   1   4   5      160.06      150.81      1.23 o 
   2   4   5      106.78       93.89      0.94 o 
   3   4   5      204.04      215.86      1.34 o 
   4   4   5     2087.48     2055.56     11.40 o 
   5   4   5      182.66      201.32      1.65 o 
   6   4   5      142.37      127.40      1.26 o 
   7   4   5       96.65       94.57      1.15 o 
   8   4   5      156.75      157.45      2.34 o 
   9   4   5       27.23       26.27      1.20 o 
  10   4   5       81.59       82.58      1.78 o 
  11   4   5        0.32        0.53      1.14 o 
   1   5   5       96.79       89.09      1.15 o 
   2   5   5      557.40      629.33      3.42 o 
   3   5   5       22.19       23.11      0.47 o 
   4   5   5      357.51      326.30      2.68 o 
   5   5   5      349.70      356.78      2.95 o 
   6   5   5       97.58      106.11      1.49 o 
   7   5   5        0.20       -0.09      0.55 o 
   8   5   5       18.66       18.08      0.89 o 
   9   5   5        0.02       -0.06      0.86 o 
  10   5   5       45.86       41.84      1.61 o 
  11   5   5        7.72        7.62      1.30 o 
   0   6   5      921.62      868.76      6.39 o 
   1   6   5      308.55      325.43      1.93 o 
   2   6   5      161.56      166.34      1.21 o 
   3   6   5      213.34      192.83      1.62 o 
   4   6   5     1844.28     1827.62     12.82 o 
   5   6   5      102.29       87.30      1.90 o 
   6   6   5      215.01      231.89      2.59 o 
   7   6   5      339.92      339.29      3.85 o 
   8   6   5      209.25      225.37      3.11 o 
   9   6   5      221.77      221.61      3.79 o 
  10   6   5       18.16       21.96      1.49 o 
   1   7   5       63.52       69.21      0.91 o 
   2   7   5       51.01       52.27      0.75 o 
   3   7   5       12.73       10.43      0.52 o 
   4   7   5      102.76      101.73      1.66 o 
   5   7   5        6.55       10.57      0.95 o 
   6   7   5       89.72      103.58      2.00 o 
   7   7   5       11.21       12.08      1.56 o 
   8   7   5        1.41        1.91      1.29 o 
   9   7   5        0.27        1.44      1.56 o 
  10   7   5      228.74      240.36      5.29 o 
   0   8   5      569.08      578.39      7.43 o 
   1   8   5       23.96       16.21      0.85 o 
   2   8   5      181.36      179.33      1.94 o 
   3   8   5       69.37       70.95      1.19 o 
   4   8   5      340.64      317.06      3.76 o 
   5   8   5      150.50      132.94      2.39 o 
   6   8   5      380.22      383.18      5.48 o 
   7   8   5        3.41        2.14      1.48 o 
   8   8   5       37.91       43.20      2.22 o 
   9   8   5        9.95        4.86      1.76 o 
   1   9   5       90.17       83.21      1.57 o 
   2   9   5      327.60      347.12      3.36 o 
   3   9   5       88.76       76.69      1.91 o 
   4   9   5      118.63      118.29      2.98 o 
   5   9   5       14.73       12.33      1.26 o 
   6   9   5       73.36       68.30      3.46 o 
   7   9   5       13.13        9.67      2.34 o 
   0  10   5      214.37      229.48      3.67 o 
   1  10   5        0.07       -0.91      0.96 o 
   2  10   5       38.51       39.26      1.44 o 
   3  10   5       45.20       47.18      1.99 o 
   4  10   5        6.53        8.66      1.26 o 
   5  10   5        1.17        1.83      2.10 o 
   6  10   5        0.02       -2.03      2.03 o 
   1  11   5        0.62       -0.12      1.12 o 
   2  11   5       55.95       66.25      2.39 o 
   3  11   5       12.07       11.50      2.53 o 
   0   0   6     3206.82     2997.56     27.52 o 
   1   0   6     4176.03     3987.97     24.71 o 
   2   0   6     6332.44     6338.62     39.02 o 
   3   0   6     6672.45     6720.54     43.16 o 
   4   0   6     4964.44     5056.34     30.49 o 
   5   0   6     7922.60     8547.90     63.43 o 
   6   0   6       95.26       99.23      1.89 o 
   7   0   6       91.16       78.63      1.41 o 
   8   0   6      581.70      581.22      5.51 o 
   9   0   6      154.22      137.33      2.48 o 
  10   0   6       10.82        9.76      1.51 o 
  11   0   6        5.56        4.57      1.91 o 
  12   0   6       10.66       12.57      1.85 o 
   1   1   6     2784.94     2791.21     12.34 o 
   2   1   6      497.66      493.73      2.30 o 
   3   1   6     1388.59     1302.52      5.95 o 
   4   1   6      355.69      340.59      1.68 o 
   5   1   6     1070.60     1209.81      6.52 o 
   6   1   6      261.93      272.04      1.86 o 
   7   1   6      604.58      574.88      3.76 o 
   8   1   6      121.04      119.48      1.48 o 
   9   1   6      171.38      164.82      1.94 o 
  10   1   6       43.18       27.89      1.35 o 
  11   1   6      209.75      213.72      3.53 o 
  12   1   6       18.42       15.89      1.35 o 
   0   2   6     1544.00     1603.43      9.84 o 
   1   2   6     6508.88     6601.62     28.71 o 
   2   2   6     2443.96     2544.81     11.85 o 
   3   2   6        8.11        7.87      0.92 o 
   4   2   6     1073.98     1133.71      5.10 o 
   5   2   6     4856.22     5077.18     25.65 o 
   6   2   6      184.12      189.95      1.57 o 
   7   2   6      107.37      123.49      1.30 o 
   8   2   6      347.05      321.63      2.76 o 
   9   2   6      157.92      147.96      2.17 o 
  10   2   6      146.95      145.20      2.32 o 
  11   2   6        9.61       15.62      1.32 o 
  12   2   6       10.63       11.18      1.41 o 
   1   3   6      818.55      773.37      3.50 o 
   2   3   6        7.13       11.70      0.82 o 
   3   3   6      114.94      125.56      1.21 o 
   4   3   6      433.48      440.00      2.60 o 
   5   3   6      596.82      589.00      5.68 o 
   6   3   6     1450.17     1410.87     15.47 o 
   7   3   6      299.67      278.87      2.19 o 
   8   3   6      156.64      143.57      1.83 o 
   9   3   6      325.54      324.39      3.45 o 
  10   3   6      125.79      120.77      2.03 o 
  11   3   6      308.13      340.14      3.87 o 
  12   3   6        0.01        3.14      1.34 o 
   0   4   6     1771.24     1860.77     11.94 o 
   1   4   6       14.92        9.69      0.44 o 
   2   4   6      532.33      549.39      3.01 o 
   3   4   6      730.49      752.19      3.92 o 
   4   4   6      422.90      467.04      2.87 o 
   5   4   6       16.22       20.72      0.68 o 
   6   4   6       10.16        6.82      0.53 o 
   7   4   6       83.82       82.46      1.39 o 
   8   4   6        0.40       -0.77      0.77 o 
   9   4   6       41.04       39.78      1.43 o 
  10   4   6      126.07      135.98      2.14 o 
  11   4   6       52.02       62.66      1.83 o 
   1   5   6      718.77      714.10      3.61 o 
   2   5   6      350.59      350.16      2.18 o 
   3   5   6        1.93        2.30      0.31 o 
   4   5   6      618.93      649.01      4.62 o 
   5   5   6      314.02      320.27      6.66 o 
   6   5   6      498.17      453.82      3.53 o 
   7   5   6      121.16      112.99      1.78 o 
   8   5   6       84.06       79.84      1.56 o 
   9   5   6       44.89       46.79      1.44 o 
  10   5   6       24.67       19.29      1.16 o 
  11   5   6      239.57      259.23      3.85 o 
   0   6   6      598.49      604.60      4.63 o 
   1   6   6      186.29      166.63      1.20 o 
   2   6   6      687.60      705.68      3.90 o 
   3   6   6       21.58       28.62      0.84 o 
   4   6   6      999.80      980.96      6.89 o 
   5   6   6      195.63      208.16      2.49 o 
   6   6   6       65.98       58.35      1.51 o 
   7   6   6       29.44       34.06      1.37 o 
   8   6   6      342.06      352.11      3.76 o 
   9   6   6       18.38       23.92      2.36 o 
  10   6   6       11.14       16.63      1.66 o 
   1   7   6      799.74      777.76      4.53 o 
   2   7   6      105.76       88.62      0.92 o 
   3   7   6      180.82      164.11      1.55 o 
   4   7   6      153.76      153.26      2.04 o 
   5   7   6      112.65      116.89      1.99 o 
   6   7   6      327.92      338.41      3.82 o 
   7   7   6      200.89      197.76      2.86 o 
   8   7   6       14.33       17.27      1.26 o 
   9   7   6        2.80        2.35      1.18 o 
   0   8   6       75.85       71.26      2.51 o 
   1   8   6      158.28      163.66      1.97 o 
   2   8   6       24.32       22.30      0.95 o 
   3   8   6        5.22        3.23      0.63 o 
   4   8   6      171.93      187.55      2.38 o 
   5   8   6       47.99       46.20      2.07 o 
   6   8   6       49.40       44.98      1.63 o 
   7   8   6        1.09        0.88      1.33 o 
   8   8   6       95.88      100.32      2.85 o 
   1   9   6        8.22        6.49      0.88 o 
   2   9   6       59.41       57.43      1.40 o 
   3   9   6        1.67        0.57      0.79 o 
   4   9   6       85.20       86.21      2.24 o 
   5   9   6       49.94       45.18      2.13 o 
   6   9   6        1.07       -1.79      2.03 o 
   7   9   6       17.55       16.19      2.59 o 
   0  10   6        9.65       13.23      1.62 o 
   1  10   6      230.00      236.73      3.62 o 
   2  10   6      175.86      158.75      2.76 o 
   3  10   6       57.71       55.14      3.67 o 
   4  10   6       79.62       82.36      2.34 o 
   5  10   6      149.63      150.62      4.38 o 
   6  10   6       25.00       20.86      2.59 o 
   1  11   6       30.25       27.47      1.58 o 
   2  11   6        9.51       10.78      1.52 o 
   3  11   6       21.61       22.03      1.63 o 
   1   1   7     8206.72     8051.39     34.96 o 
   2   1   7      176.82      185.01      0.99 o 
   3   1   7     5879.67     5872.96     26.65 o 
   4   1   7        0.00        1.66      0.26 o 
   5   1   7      111.68      107.45      1.40 o 
   6   1   7       29.88       20.14      0.80 o 
   7   1   7      464.12      492.16      3.92 o 
   8   1   7      188.03      182.95      1.76 o 
   9   1   7       27.39       27.46      1.54 o 
  10   1   7        1.38        0.71      1.00 o 
  11   1   7        6.61       12.15      1.48 o 
  12   1   7       44.35       60.03      2.10 o 
   0   2   7     1795.70     1800.95     10.66 o 
   1   2   7      154.45      178.73      1.77 o 
   2   2   7     2738.09     2980.15     13.19 o 
   3   2   7     1134.42     1191.69      5.48 o 
   4   2   7      246.36      289.14      1.62 o 
   5   2   7     1011.58     1035.50      5.63 o 
   6   2   7       85.16       76.00      0.99 o 
   7   2   7       22.77       22.16      0.83 o 
   8   2   7      427.66      402.08      3.29 o 
   9   2   7      878.11      842.01      7.92 o 
  10   2   7        0.18       -1.00      1.00 o 
  11   2   7      258.34      262.77      3.58 o 
  12   2   7        2.43        7.76      1.41 o 
   1   3   7      422.80      416.81      1.95 o 
   2   3   7      751.37      816.27      3.79 o 
   3   3   7     1043.76     1035.37      4.85 o 
   4   3   7      273.94      321.60      2.00 o 
   5   3   7      123.20      135.33      1.15 o 
   6   3   7       59.59       54.93      0.86 o 
   7   3   7      749.23      763.70      4.80 o 
   8   3   7        0.93        1.73      0.88 o 
   9   3   7       44.85       52.50      1.58 o 
  10   3   7       88.68      101.79      2.03 o 
  11   3   7       21.13       34.39      1.64 o 
  12   3   7       25.60       30.28      1.76 o 
   0   4   7      638.27      640.18      4.20 o 
   1   4   7        5.79        0.86      0.24 o 
   2   4   7        2.37        0.74      0.53 o 
   3   4   7     6391.35     6486.76     31.99 o 
   4   4   7      745.69      719.01      4.60 o 
   5   4   7       93.01       72.52      0.90 o 
   6   4   7      106.54      105.73      1.17 o 
   7   4   7      141.66      125.78      1.42 o 
   8   4   7      114.81      103.16      1.80 o 
   9   4   7      229.80      239.09      2.65 o 
  10   4   7      146.55      153.77      2.23 o 
  11   4   7      215.86      208.12      2.72 o 
   1   5   7      985.63     1043.19      5.56 o 
   2   5   7      520.69      579.98      3.20 o 
   3   5   7      747.41      759.56      4.35 o 
   4   5   7       71.50       65.02      0.88 o 
   5   5   7      249.69      237.28      1.81 o 
   6   5   7      396.05      400.67      2.77 o 
   7   5   7       93.38       83.21      1.51 o 
   8   5   7       80.26       79.28      1.48 o 
   9   5   7        0.33        0.82      0.88 o 
  10   5   7      116.27      120.67      2.02 o 
  11   5   7       37.15       49.37      2.19 o 
   0   6   7      239.01      215.97      4.12 o 
   1   6   7      905.08      872.16      4.39 o 
   2   6   7        8.23       12.20      0.50 o 
   3   6   7      619.45      610.98      3.57 o 
   4   6   7      292.90      308.19      2.77 o 
   5   6   7        6.97       11.06      1.25 o 
   6   6   7       18.80       22.10      1.13 o 
   7   6   7        0.48       -0.40      0.92 o 
   8   6   7       40.23       42.48      1.65 o 
   9   6   7      490.05      521.45      6.26 o 
  10   6   7        2.04        3.25      1.27 o 
   1   7   7       55.14       60.72      0.94 o 
   2   7   7       59.16       62.97      0.97 o 
   3   7   7      619.41      622.51      4.59 o 
   4   7   7       78.73       71.27      1.47 o 
   5   7   7       26.73       26.77      1.32 o 
   6   7   7      174.12      180.09      2.64 o 
   7   7   7       74.16       76.77      1.91 o 
   8   7   7        6.14        5.54      1.15 o 
   9   7   7        0.02       -1.21      1.21 o 
   0   8   7      613.13      590.22      7.61 o 
   1   8   7      183.36      185.38      2.12 o 
   2   8   7        4.67        2.44      0.69 o 
   3   8   7       43.68       43.45      1.13 o 
   4   8   7       17.40       20.54      1.10 o 
   5   8   7       61.20       49.26      1.59 o 
   6   8   7       71.31       64.32      1.81 o 
   7   8   7       22.73       19.91      1.37 o 
   8   8   7        0.83       -0.72      1.54 o 
   1   9   7       56.49       56.75      1.43 o 
   2   9   7        1.69       -0.33      0.83 o 
   3   9   7      237.41      255.27      3.06 o 
   4   9   7      150.19      158.80      3.08 o 
   5   9   7        4.45        6.42      1.23 o 
   6   9   7       16.08       17.45      3.58 o 
   7   9   7       65.62       72.98      3.64 o 
   0  10   7       11.96       14.66      1.61 o 
   1  10   7       94.80      100.05      2.32 o 
   2  10   7       13.47       17.23      1.20 o 
   3  10   7        4.27        1.70      1.27 o 
   4  10   7        3.65        2.94      1.61 o 
   5  10   7        1.89        3.93      2.36 o 
   1  11   7      106.60      114.02      2.35 o 
   2  11   7       41.36       35.67      2.18 o 
   1   0   8     1538.30     1450.57      8.93 o 
   2   0   8     1494.65     1630.69     10.03 o 
   3   0   8       56.80       79.67      1.50 o 
   4   0   8        3.82        6.49      0.44 o 
   5   0   8       35.42       26.70      1.04 o 
   6   0   8     1316.40     1376.99     10.54 o 
   7   0   8       65.91       67.00      1.49 o 
   8   0   8        0.21        3.99      1.55 o 
   9   0   8       65.26       53.06      2.14 o 
  10   0   8      128.16      120.36      2.99 o 
  11   0   8       12.74       13.64      2.09 o 
  12   0   8       50.78       67.60      7.51 o 
   1   1   8      193.82      188.23      1.36 o 
   2   1   8     2024.15     2092.10      9.05 o 
   3   1   8      138.13      147.52      1.40 o 
   4   1   8      225.91      218.47      1.33 o 
   5   1   8       70.68       73.62      0.87 o 
   6   1   8       35.45       36.21      0.80 o 
   7   1   8      340.42      296.43      2.28 o 
   8   1   8      102.03       94.32      1.39 o 
   9   1   8      113.53      107.10      1.74 o 
  10   1   8      122.48      128.75      2.32 o 
  11   1   8      217.30      207.24      3.73 o 
  12   1   8        2.99        4.02      1.48 o 
   0   2   8     3117.43     3224.21     19.20 o 
   1   2   8      569.22      510.38      2.33 o 
   2   2   8     1064.87     1101.72      4.98 o 
   3   2   8     1625.42     1664.76      7.42 o 
   4   2   8      597.59      557.70      2.93 o 
   5   2   8     1053.57     1009.57      6.05 o 
   6   2   8       15.05        9.52      0.51 o 
   7   2   8        1.71        0.35      0.52 o 
   8   2   8      195.65      197.98      2.34 o 
   9   2   8       13.77       18.74      1.14 o 
  10   2   8      215.14      193.50      2.67 o 
  11   2   8      110.28      116.87      2.47 o 
  12   2   8      180.67      201.49      3.25 o 
   1   3   8      295.07      274.10      1.41 o 
   2   3   8      152.48      107.54      0.76 o 
   3   3   8       81.36      122.66      0.93 o 
   4   3   8        0.00        0.48      0.28 o 
   5   3   8      226.57      259.08      1.87 o 
   6   3   8      106.93       96.33      1.08 o 
   7   3   8      168.38      172.49      1.56 o 
   8   3   8      288.19      303.54      3.20 o 
   9   3   8      270.07      270.68      3.11 o 
  10   3   8      100.60       94.73      2.04 o 
  11   3   8      152.01      152.20      2.49 o 
  12   3   8        0.19        1.75      1.33 o 
   0   4   8       31.83       41.22      0.82 o 
   1   4   8       79.99       95.04      0.76 o 
   2   4   8      293.08      296.62      1.75 o 
   3   4   8      117.19      143.69      2.63 o 
   4   4   8      116.34      128.10      1.23 o 
   5   4   8       15.69       12.37      0.54 o 
   6   4   8      373.20      369.08      2.64 o 
   7   4   8        1.61       -0.55      0.73 o 
   8   4   8      136.73      127.61      3.07 o 
   9   4   8       19.12       21.55      1.23 o 
  10   4   8        0.04        0.70      0.96 o 
  11   4   8       64.48       63.90      1.79 o 
   1   5   8     1811.25     1807.02      9.43 o 
   2   5   8     1613.04     1588.20      8.33 o 
   3   5   8       32.68       41.93      1.08 o 
   4   5   8       55.83       61.08      0.88 o 
   5   5   8      451.65      449.64      3.03 o 
   6   5   8      438.12      439.63      3.62 o 
   7   5   8       52.37       60.13      1.44 o 
   8   5   8        2.58        2.56      1.30 o 
   9   5   8       69.81       80.02      1.64 o 
  10   5   8       25.42       24.01      1.27 o 
  11   5   8       89.09      107.47      2.08 o 
   0   6   8     1099.93     1078.36      7.88 o 
   1   6   8      222.82      222.79      1.52 o 
   2   6   8       19.64       21.36      0.60 o 
   3   6   8      485.86      479.45      2.96 o 
   4   6   8        1.40        8.37      3.09 o 
   5   6   8     1588.12     1569.46     12.22 o 
   6   6   8       63.52       59.77      1.55 o 
   7   6   8       79.83       69.19      1.68 o 
   8   6   8        2.92        4.05      1.08 o 
   9   6   8        2.03        6.64      1.24 o 
  10   6   8       52.31       54.02      2.06 o 
   1   7   8      195.35      201.82      1.62 o 
   2   7   8     1579.32     1559.67     11.27 o 
   3   7   8        8.34        6.57      0.57 o 
   4   7   8       39.94       41.23      1.23 o 
   5   7   8       32.99       36.45      1.36 o 
   6   7   8      951.95      917.93      7.73 o 
   7   7   8      113.11      138.35      2.28 o 
   8   7   8       22.58       16.40      1.32 o 
   9   7   8        1.25        1.31      1.30 o 
   0   8   8      398.93      395.62      5.54 o 
   1   8   8      123.17      132.93      1.82 o 
   2   8   8       17.15       18.32      0.88 o 
   3   8   8       11.82       10.28      0.78 o 
   4   8   8      263.12      265.06      3.68 o 
   5   8   8      337.41      355.51      4.16 o 
   6   8   8       38.86       37.87      1.58 o 
   7   8   8       26.09       21.64      1.54 o 
   8   8   8       77.27       79.20      3.09 o 
   1   9   8       19.34       18.69      1.03 o 
   2   9   8       56.24       53.56      1.46 o 
   3   9   8       23.73       26.23      2.06 o 
   4   9   8       98.84      100.90      2.49 o 
   5   9   8       90.61       93.43      2.45 o 
   6   9   8       30.03       24.09      1.73 o 
   7   9   8       16.72       20.08      2.53 o 
   0  10   8      172.04      188.67      4.12 o 
   1  10   8      519.46      545.20      5.52 o 
   2  10   8        4.77        5.72      1.12 o 
   3  10   8        1.14        1.45      1.33 o 
   4  10   8      170.11      162.52      3.23 o 
   5  10   8       20.03       20.21      2.46 o 
   1  11   8       62.56       60.03      2.14 o 
   2  11   8       76.60       86.09      2.64 o 
   1   1   9       55.46       44.97      0.55 o 
   2   1   9     5372.15     5109.14     22.40 o 
   3   1   9      432.42      515.34      2.50 o 
   4   1   9       42.90       55.93      1.02 o 
   5   1   9      257.85      286.52      1.91 o 
   6   1   9     2833.88     2816.45     15.41 o 
   7   1   9      415.56      387.89      2.79 o 
   8   1   9      116.62      127.36      1.65 o 
   9   1   9       26.42       26.13      1.13 o 
  10   1   9        0.10        4.43      1.13 o 
  11   1   9      120.63      113.86      2.65 o 
  12   1   9       32.18       27.43      1.82 o 
   0   2   9      217.74      315.74      2.36 o 
   1   2   9      813.80      895.12      3.94 o 
   2   2   9     4871.76     5065.28     22.52 o 
   3   2   9       11.60       12.75      0.47 o 
   4   2   9     2626.94     2599.67     13.53 o 
   5   2   9      225.72      233.82      1.78 o 
   6   2   9      418.33      398.08      2.75 o 
   7   2   9       85.09       82.47      1.15 o 
   8   2   9     1262.75     1242.99      9.13 o 
   9   2   9       57.33       55.99      1.62 o 
  10   2   9        2.02        5.73      1.09 o 
  11   2   9       11.74       10.49      1.46 o 
  12   2   9        6.09       14.90      1.87 o 
   1   3   9      408.35      423.05      2.05 o 
   2   3   9      230.80      245.15      1.39 o 
   3   3   9       78.13       83.52      0.77 o 
   4   3   9      941.51      956.34      6.62 o 
   5   3   9      268.35      236.44      1.82 o 
   6   3   9      515.93      507.36      3.34 o 
   7   3   9        0.01       -0.53      0.53 o 
   8   3   9      369.85      353.82      3.58 o 
   9   3   9        9.49       10.37      1.03 o 
  10   3   9      337.11      341.76      3.71 o 
  11   3   9        3.12        2.62      1.29 o 
   0   4   9        0.86        8.48      0.50 o 
   1   4   9     1728.49     1781.10      8.54 o 
   2   4   9     4135.02     4309.85     21.20 o 
   3   4   9       20.09       17.70      0.59 o 
   4   4   9      729.64      667.37      4.41 o 
   5   4   9      152.10      160.85      1.44 o 
   6   4   9        2.03        4.84      0.75 o 
   7   4   9       11.15        5.52      1.24 o 
   8   4   9      577.82      561.08      5.08 o 
   9   4   9       39.64       32.29      1.40 o 
  10   4   9        1.32       -0.10      1.03 o 
  11   4   9       11.56       10.85      1.16 o 
   1   5   9      104.91      109.19      0.99 o 
   2   5   9       19.33       35.78      1.32 o 
   3   5   9      573.25      575.72      3.34 o 
   4   5   9        8.07        8.98      0.47 o 
   5   5   9      111.86      105.96      1.32 o 
   6   5   9       97.81      111.99      1.51 o 
   7   5   9       59.58       55.83      1.87 o 
   8   5   9      101.55       91.40      2.15 o 
   9   5   9      152.75      143.77      2.07 o 
  10   5   9        7.29       10.64      1.06 o 
  11   5   9        5.98        5.77      1.12 o 
   0   6   9     2207.68     2252.09     17.33 o 
   1   6   9        9.87        8.40      0.46 o 
   2   6   9      198.32      222.07      1.66 o 
   3   6   9      173.38      168.83      1.39 o 
   4   6   9     3200.57     3132.25     17.57 o 
   5   6   9        0.00        5.40      1.69 o 
   6   6   9       12.26       10.11      1.07 o 
   7   6   9       60.41       63.90      1.71 o 
   8   6   9      140.02      138.62      1.91 o 
   9   6   9       11.43       16.14      1.32 o 
  10   6   9        2.77        4.62      1.27 o 
   1   7   9        9.97       13.27      0.58 o 
   2   7   9       11.94       25.68      1.40 o 
   3   7   9      232.61      247.67      2.03 o 
   4   7   9       16.06       15.32      0.66 o 
   5   7   9       36.76       35.54      1.31 o 
   6   7   9      233.38      272.61      3.16 o 
   7   7   9       91.15       99.81      2.02 o 
   8   7   9        8.87        5.97      1.12 o 
   9   7   9       72.21       69.86      2.17 o 
   0   8   9        6.51        8.23      1.34 o 
   1   8   9       49.28       47.89      1.43 o 
   2   8   9        1.00        1.51      0.71 o 
   3   8   9      177.62      167.09      2.00 o 
   4   8   9      822.06      812.37      9.20 o 
   5   8   9       13.07        8.68      1.13 o 
   6   8   9       35.23       36.59      1.83 o 
   7   8   9        9.13        7.49      2.44 o 
   8   8   9       14.10       21.32      1.69 o 
   1   9   9      136.44      140.53      2.14 o 
   2   9   9      218.06      235.19      2.67 o 
   3   9   9      269.27      275.69      3.47 o 
   4   9   9        2.57        5.13      1.31 o 
   5   9   9        1.60        0.53      1.31 o 
   6   9   9      237.10      257.28      4.23 o 
   7   9   9       16.71       19.26      2.58 o 
   0  10   9      309.06      310.78      6.20 o 
   1  10   9       11.21       12.27      1.41 o 
   2  10   9       68.61       66.45      1.91 o 
   3  10   9       31.02       35.42      2.00 o 
   4  10   9        7.37       12.96      1.52 o 
   5  10   9        0.64        0.87      2.44 o 
   1  11   9        2.09        3.80      1.18 o 
   2  11   9       94.37      101.84      2.80 o 
   0   0  10     7989.42     7502.13     68.28 o 
   1   0  10     2329.55     2351.10     14.46 o 
   2   0  10     7344.96     7610.16     47.14 o 
   3   0  10      946.01     1003.19      6.38 o 
   4   0  10      929.00      894.17      6.87 o 
   5   0  10     1805.41     1906.61     13.55 o 
   6   0  10      608.96      605.37      5.54 o 
   7   0  10      168.80      157.45      2.21 o 
   8   0  10       32.13       21.82      1.34 o 
   9   0  10      977.05      873.26      8.93 o 
  10   0  10      370.56      338.67      6.36 o 
  11   0  10        5.28        2.79      1.91 o 
  12   0  10       15.78       18.57      2.47 o 
   1   1  10       60.79       55.77      0.62 o 
   2   1  10      153.91      171.29      1.00 o 
   3   1  10       25.84       33.73      0.53 o 
   4   1  10      225.08      255.39      1.67 o 
   5   1  10      162.17      169.56      1.29 o 
   6   1  10      362.84      350.65      2.33 o 
   7   1  10       42.38       41.26      0.90 o 
   8   1  10      659.71      651.43      4.84 o 
   9   1  10        8.79        9.93      0.95 o 
  10   1  10      172.81      167.37      2.72 o 
  11   1  10       18.05       18.75      1.63 o 
  12   1  10        0.80        1.67      1.48 o 
   0   2  10    16605.78    16936.44    103.27 o 
   1   2  10      668.53      671.29      3.04 o 
   2   2  10      374.30      439.10      2.44 o 
   3   2  10     2119.04     2207.58     11.23 o 
   4   2  10      797.38      772.40      4.56 o 
   5   2  10      988.20     1020.50      7.44 o 
   6   2  10       15.64       27.95      0.98 o 
   7   2  10      165.88      168.28      1.62 o 
   8   2  10      400.58      429.88      3.79 o 
   9   2  10      293.96      279.44      3.14 o 
  10   2  10      485.94      489.66      4.77 o 
  11   2  10        0.00        0.83      1.34 o 
  12   2  10       99.46      106.09      2.79 o 
   1   3  10     4670.88     4788.55     23.03 o 
   2   3  10     1126.41     1054.55      5.20 o 
   3   3  10     1137.85     1111.97      5.68 o 
   4   3  10      304.46      330.80      2.08 o 
   5   3  10       61.58       63.08      0.87 o 
   6   3  10       46.71       46.94      0.99 o 
   7   3  10      359.71      331.19      2.77 o 
   8   3  10      291.55      302.05      3.25 o 
   9   3  10        4.86        4.12      0.98 o 
  10   3  10       87.15      100.72      2.09 o 
  11   3  10       49.73       52.39      2.03 o 
   0   4  10     1588.04     1556.78     15.77 o 
   1   4  10      598.17      655.38      3.38 o 
   2   4  10      473.13      522.95      2.86 o 
   3   4  10        2.94       10.26      0.42 o 
   4   4  10       60.58       71.00      0.91 o 
   5   4  10      334.96      311.62      2.30 o 
   6   4  10      568.08      534.31      3.75 o 
   7   4  10        5.50        2.97      0.80 o 
   8   4  10       73.91       66.70      1.61 o 
   9   4  10       57.94       62.63      1.62 o 
  10   4  10       33.41       29.21      1.45 o 
  11   4  10       36.67       44.36      1.78 o 
   1   5  10     2045.18     2085.94     10.44 o 
   2   5  10     1958.67     1966.53     12.80 o 
   3   5  10      461.76      473.99      2.84 o 
   4   5  10        3.91        2.17      0.45 o 
   5   5  10        1.38        2.52      0.49 o 
   6   5  10      246.42      227.58      2.29 o 
   7   5  10      209.06      181.96      2.28 o 
   8   5  10        0.50        0.14      0.87 o 
   9   5  10        5.73        3.44      0.95 o 
  10   5  10       30.59       32.25      1.43 o 
   0   6  10     1654.07     1719.42     14.98 o 
   1   6  10       23.73       27.25      0.81 o 
   2   6  10       12.50       14.92      0.59 o 
   3   6  10      383.67      360.94      2.56 o 
   4   6  10       32.95       44.24      1.62 o 
   5   6  10       68.54       78.07      1.17 o 
   6   6  10      343.62      319.93      3.18 o 
   7   6  10      176.82      171.22      2.15 o 
   8   6  10      261.44      254.02      2.70 o 
   9   6  10       10.10       10.77      1.27 o 
  10   6  10       60.76       65.91      2.02 o 
   1   7  10      164.20      153.03      1.48 o 
   2   7  10      221.76      235.78      2.09 o 
   3   7  10        1.03        1.12      0.78 o 
   4   7  10       71.53       65.50      1.16 o 
   5   7  10       52.98       51.41      1.45 o 
   6   7  10      208.77      203.95      2.56 o 
   7   7  10       54.45       53.28      1.72 o 
   8   7  10       10.75       11.08      1.20 o 
   9   7  10       16.34       16.47      1.34 o 
   0   8  10       80.13       55.65      2.17 o 
   1   8  10      101.72       97.79      1.79 o 
   2   8  10       11.06       12.99      0.86 o 
   3   8  10        0.07        0.19      0.76 o 
   4   8  10       91.64       84.67      2.02 o 
   5   8  10       24.73       19.75      1.38 o 
   6   8  10        0.35        1.14      1.15 o 
   7   8  10       74.31       73.55      2.20 o 
   8   8  10       41.66       46.84      2.57 o 
   1   9  10      166.60      162.19      2.36 o 
   2   9  10       87.37       86.68      1.95 o 
   3   9  10        1.52        3.03      0.96 o 
   4   9  10      103.85       93.71      2.54 o 
   5   9  10        0.93        0.82      1.33 o 
   6   9  10       25.55       28.51      2.58 o 
   7   9  10       23.16       25.43      2.78 o 
   0  10  10        0.03       -0.95      2.10 o 
   1  10  10        0.02       -1.21      1.21 o 
   2  10  10       80.43       85.68      2.04 o 
   3  10  10        1.46        2.47      1.38 o 
   4  10  10      169.68      187.88      3.54 o 
   5  10  10        4.06        2.08      1.36 o 
   1  11  10        8.32        7.01      1.24 o 
   1   1  11     2054.69     2034.67      9.02 o 
   2   1  11       24.43       27.30      0.57 o 
   3   1  11     1859.18     1782.57      8.50 o 
   4   1  11        2.97        3.64      0.45 o 
   5   1  11     1040.06     1036.12      6.06 o 
   6   1  11      566.68      572.08      3.49 o 
   7   1  11      951.42      907.26      5.74 o 
   8   1  11       77.78       98.08      1.38 o 
   9   1  11      365.14      337.86      3.28 o 
  10   1  11       28.59       32.35      1.68 o 
  11   1  11      140.55      137.80      2.92 o 
  12   1  11       36.40       37.99      2.13 o 
   0   2  11      765.01      711.91      4.66 o 
   1   2  11     2131.52     2170.90      9.26 o 
   2   2  11     4475.81     4758.32     22.59 o 
   3   2  11      229.44      269.25      1.65 o 
   4   2  11       60.86       92.22      0.98 o 
   5   2  11      822.00      831.14      4.96 o 
   6   2  11     1273.99     1287.86      7.72 o 
   7   2  11        5.77        1.86      0.59 o 
   8   2  11      507.55      468.19      4.04 o 
   9   2  11      224.18      219.94      2.74 o 
  10   2  11       10.63       12.02      1.17 o 
  11   2  11       56.17       61.48      2.24 o 
   1   3  11      263.41      262.33      1.56 o 
   2   3  11      329.93      409.36      2.27 o 
   3   3  11      856.31      861.30      4.61 o 
   4   3  11      263.28      293.34      2.02 o 
   5   3  11        0.37        0.32      0.41 o 
   6   3  11      197.93      207.83      1.75 o 
   7   3  11      816.69      828.96      6.37 o 
   8   3  11      161.86      150.80      2.17 o 
   9   3  11        2.25        1.34      0.95 o 
  10   3  11       98.17      106.01      2.11 o 
  11   3  11       45.75       61.25      2.07 o 
   0   4  11      238.58      263.27      3.00 o 
   1   4  11     1044.10     1042.05      5.64 o 
   2   4  11      501.70      517.40      2.77 o 
   3   4  11     1445.09     1428.23      7.54 o 
   4   4  11       29.34       29.96      0.71 o 
   5   4  11     1137.65     1076.93      6.79 o 
   6   4  11        5.58        7.87      0.96 o 
   7   4  11      189.48      165.78      2.18 o 
   8   4  11        2.48        2.78      0.95 o 
   9   4  11       92.59       94.90      1.92 o 
  10   4  11       48.77       43.87      1.67 o 
  11   4  11       87.00       99.64      2.35 o 
   1   5  11       79.59       78.86      1.37 o 
   2   5  11      567.61      603.03      4.69 o 
   3   5  11       24.17       26.01      0.70 o 
   4   5  11      143.89      131.73      1.33 o 
   5   5  11       39.46       42.22      0.93 o 
   6   5  11      432.46      415.13      3.90 o 
   7   5  11      109.10      125.45      2.20 o 
   8   5  11      260.80      251.82      2.93 o 
   9   5  11       51.23       55.06      1.59 o 
  10   5  11        3.02        5.13      1.04 o 
   0   6  11      233.64      226.08      2.24 o 
   1   6  11      966.93      970.27      5.38 o 
   2   6  11        7.01        6.61      0.58 o 
   3   6  11      925.45      888.30      5.53 o 
   4   6  11        2.99        3.22      0.85 o 
   5   6  11       81.81       95.41      1.50 o 
   6   6  11        2.48        4.50      0.78 o 
   7   6  11       24.89       21.64      1.33 o 
   8   6  11       74.74       71.07      1.60 o 
   9   6  11      275.27      295.84      3.58 o 
  10   6  11        1.71        1.95      1.26 o 
   1   7  11       11.94       14.43      0.78 o 
   2   7  11      664.74      631.73      4.74 o 
   3   7  11        0.90        1.96      0.66 o 
   4   7  11        0.53       -0.17      0.64 o 
   5   7  11      217.89      204.67      2.48 o 
   6   7  11        8.86       13.98      1.07 o 
   7   7  11       27.54       27.96      1.35 o 
   8   7  11       62.50       64.27      1.91 o 
   9   7  11      133.79      151.00      2.64 o 
   0   8  11      103.23      107.97      3.14 o 
   1   8  11      586.42      560.31      5.25 o 
   2   8  11      143.61      139.11      1.99 o 
   3   8  11        1.16        1.97      0.82 o 
   4   8  11       21.07       19.85      1.71 o 
   5   8  11       70.16       64.56      1.99 o 
   6   8  11        7.82        5.22      1.31 o 
   7   8  11        3.62        5.36      1.32 o 
   8   8  11      113.88      107.75      2.68 o 
   1   9  11       29.81       32.06      1.48 o 
   2   9  11      296.50      279.73      3.61 o 
   3   9  11       77.78       81.43      1.91 o 
   4   9  11        0.64        3.13      1.85 o 
   5   9  11       69.13       75.04      2.45 o 
   6   9  11       15.09        8.21      1.49 o 
   0  10  11        0.64       -0.91      3.41 o 
   1  10  11       20.06       24.79      1.50 o 
   2  10  11       20.77       21.22      1.34 o 
   3  10  11        1.04        2.07      1.35 o 
   4  10  11        0.09        2.68      1.42 o 
   0   0  12     2952.76     3229.58     28.94 o 
   1   0  12      525.07      433.40      3.34 o 
   2   0  12     1350.70     1374.34      8.62 o 
   3   0  12     4433.57     4397.17     32.49 o 
   4   0  12     2435.65     2310.65     16.28 o 
   5   0  12       90.66       72.60      1.30 o 
   6   0  12      778.02      768.58      6.43 o 
   7   0  12      391.93      337.39      3.32 o 
   8   0  12      351.84      348.62      3.86 o 
   9   0  12        2.62       -1.00      1.34 o 
  10   0  12       23.95       23.83      2.16 o 
  11   0  12        1.45       -0.36      1.79 o 
  12   0  12       68.03       74.76      6.90 o 
   1   1  12      756.84      780.63      3.66 o 
   2   1  12      642.73      690.92      3.22 o 
   3   1  12      359.69      337.09      2.35 o 
   4   1  12      174.38      176.85      1.38 o 
   5   1  12       22.08       20.37      0.67 o 
   6   1  12       67.41       69.37      1.06 o 
   7   1  12       85.95       97.06      1.17 o 
   8   1  12      202.92      209.14      1.92 o 
   9   1  12       16.38       14.87      1.02 o 
  10   1  12      108.49      106.33      2.27 o 
  11   1  12       39.38       41.66      2.06 o 
  12   1  12        0.00       -0.28      2.09 o 
   0   2  12       89.87       64.76      0.93 o 
   1   2  12       25.78        7.66      0.44 o 
   2   2  12     1458.59     1494.67      7.46 o 
   3   2  12      187.16      178.04      1.33 o 
   4   2  12       98.67       82.69      0.95 o 
   5   2  12      851.59      849.82      5.09 o 
   6   2  12        8.17        7.90      0.57 o 
   7   2  12       15.36       10.43      0.67 o 
   8   2  12        1.89        5.10      0.86 o 
   9   2  12      110.04      116.23      2.01 o 
  10   2  12       59.55       56.54      1.91 o 
  11   2  12       11.97        9.19      1.49 o 
   1   3  12      724.05      662.94      3.57 o 
   2   3  12      330.52      281.93      1.81 o 
   3   3  12      278.75      268.05      1.76 o 
   4   3  12       38.68       32.11      0.70 o 
   5   3  12       76.39       84.59      1.02 o 
   6   3  12     1454.41     1460.79      8.41 o 
   7   3  12      142.09      148.98      2.04 o 
   8   3  12      500.05      478.92      4.54 o 
   9   3  12        0.35       -0.93      0.93 o 
  10   3  12        3.32        3.85      1.09 o 
  11   3  12       54.92       66.20      2.15 o 
   0   4  12      658.83      708.48      7.31 o 
   1   4  12       10.51        8.78      0.43 o 
   2   4  12      265.81      289.53      1.89 o 
   3   4  12       66.79       56.09      1.02 o 
   4   4  12      195.10      188.18      1.57 o 
   5   4  12      453.25      469.02      3.47 o 
   6   4  12      425.88      399.13      3.33 o 
   7   4  12       12.83       11.78      0.95 o 
   8   4  12        2.72       10.27      1.03 o 
   9   4  12      100.99      108.13      2.01 o 
  10   4  12        2.47        2.46      1.07 o 
  11   4  12        0.01       -0.49      1.22 o 
   1   5  12     1462.83     1442.56      7.53 o 
   2   5  12       31.19       24.36      0.68 o 
   3   5  12      217.91      199.01      1.64 o 
   4   5  12      187.49      177.94      1.60 o 
   5   5  12       52.51       60.15      1.06 o 
   6   5  12     1366.56     1364.33     10.19 o 
   7   5  12      138.45      152.53      2.01 o 
   8   5  12       58.65       54.02      1.55 o 
   9   5  12       11.61        5.80      1.03 o 
  10   5  12       92.44       83.81      1.99 o 
   0   6  12       96.44       96.13      1.45 o 
   1   6  12      494.90      499.75      3.39 o 
   2   6  12      178.45      189.33      1.60 o 
   3   6  12      231.97      242.53      2.00 o 
   4   6  12       84.25       79.22      1.24 o 
   5   6  12      162.05      167.74      2.03 o 
   6   6  12      126.93      132.75      1.82 o 
   7   6  12       53.03       48.09      1.28 o 
   8   6  12       27.67       29.03      1.21 o 
   9   6  12        1.54        2.95      1.18 o 
  10   6  12        0.97       -1.20      1.20 o 
   1   7  12      828.96      836.11      5.44 o 
   2   7  12        6.23       11.78      0.86 o 
   3   7  12      280.39      280.51      2.59 o 
   4   7  12      121.06      124.72      1.76 o 
   5   7  12       52.70       49.80      1.27 o 
   6   7  12      191.00      175.10      2.35 o 
   7   7  12      129.84      144.92      2.37 o 
   8   7  12        0.74        3.11      1.23 o 
   9   7  12        4.50        6.78      1.26 o 
   0   8  12     1064.84     1041.82     12.65 o 
   1   8  12      104.25      118.06      2.02 o 
   2   8  12       34.89       39.08      1.52 o 
   3   8  12       98.78      105.79      1.79 o 
   4   8  12      418.17      387.88      3.86 o 
   5   8  12      117.55      109.26      2.42 o 
   6   8  12       46.20       44.49      1.93 o 
   7   8  12      131.41      136.13      2.80 o 
   8   8  12       19.98       15.06      1.52 o 
   1   9  12       34.90       34.51      1.62 o 
   2   9  12      113.86      104.65      2.24 o 
   3   9  12       46.06       46.03      1.65 o 
   4   9  12       63.37       62.72      2.29 o 
   5   9  12       48.24       48.84      2.24 o 
   6   9  12       67.15       57.00      2.39 o 
   0  10  12      140.08      125.43      3.57 o 
   1  10  12      203.94      216.41      3.21 o 
   2  10  12        3.67        4.20      1.16 o 
   3  10  12        0.02        1.48      1.38 o 
   4  10  12       92.66       86.65      2.70 o 
   1   1  13      621.49      760.76      3.71 o 
   2   1  13     3997.05     3856.01     19.15 o 
   3   1  13        0.84        3.55      0.56 o 
   4   1  13       62.27       74.99      0.90 o 
   5   1  13      128.58      114.44      1.19 o 
   6   1  13       92.55       98.77      1.25 o 
   7   1  13      193.73      164.26      1.66 o 
   8   1  13      741.48      703.84      5.01 o 
   9   1  13       45.40       39.50      1.38 o 
  10   1  13      221.07      229.14      3.26 o 
  11   1  13       16.89       10.57      1.48 o 
   0   2  13      283.84      222.45      2.06 o 
   1   2  13      189.12      223.87      1.47 o 
   2   2  13      625.00      628.41      3.65 o 
   3   2  13      218.74      259.27      1.79 o 
   4   2  13      457.36      420.00      2.76 o 
   5   2  13      657.58      626.43      3.92 o 
   6   2  13      140.58      152.72      1.47 o 
   7   2  13       58.26       41.90      1.09 o 
   8   2  13       42.51       44.19      1.28 o 
   9   2  13        0.00        0.34      0.89 o 
  10   2  13       27.89       29.17      1.55 o 
  11   2  13       25.13       28.01      1.74 o 
   1   3  13      334.77      340.61      2.01 o 
   2   3  13     1022.12     1026.87      5.56 o 
   3   3  13      139.27      123.25      1.12 o 
   4   3  13      140.06      140.61      1.28 o 
   5   3  13       73.95       58.93      0.93 o 
   6   3  13        4.77       25.31      4.32 o 
   7   3  13       99.43      116.94      1.64 o 
   8   3  13       44.20       42.88      1.73 o 
   9   3  13       58.23       45.46      1.45 o 
  10   3  13        5.40        5.79      1.11 o 
  11   3  13       28.63       34.08      1.76 o 
   0   4  13     5560.88     5546.01     42.90 o 
   1   4  13       20.96       30.97      0.85 o 
   2   4  13        2.13        3.76      0.42 o 
   3   4  13       46.57       44.87      0.92 o 
   4   4  13     1697.70     1649.48      9.36 o 
   5   4  13      140.54      149.66      1.39 o 
   6   4  13      492.19      458.73      3.73 o 
   7   4  13        0.49        2.14      0.82 o 
   8   4  13      860.97      853.26      6.88 o 
   9   4  13       83.64       68.87      1.66 o 
  10   4  13      128.45      145.02      2.41 o 
  11   4  13        0.03       -1.13      1.19 o 
   1   5  13       74.88       74.30      0.97 o 
   2   5  13      357.23      361.35      2.37 o 
   3   5  13        7.85       10.01      0.53 o 
   4   5  13        5.98        5.80      0.61 o 
   5   5  13       20.41       18.53      0.88 o 
   6   5  13        1.93       10.18      1.07 o 
   7   5  13       44.19       44.88      1.36 o 
   8   5  13       62.50       67.89      1.59 o 
   9   5  13        1.86        1.33      0.95 o 
  10   5  13        5.94        8.36      1.11 o 
   0   6  13       93.95      105.97      1.56 o 
   1   6  13      467.27      462.47      3.65 o 
   2   6  13      187.22      186.14      2.00 o 
   3   6  13       78.00       79.35      1.30 o 
   4   6  13      199.39      200.86      2.24 o 
   5   6  13       43.49       48.21      2.05 o 
   6   6  13        3.00        4.31      0.77 o 
   7   6  13       27.65       29.57      1.14 o 
   8   6  13      153.95      149.99      2.10 o 
   9   6  13        0.57        1.66      1.31 o 
   1   7  13        0.03        2.38      0.74 o 
   2   7  13      913.75      935.10      7.21 o 
   3   7  13       97.28       93.51      1.46 o 
   4   7  13       30.69       31.11      1.27 o 
   5   7  13        9.71        6.27      0.77 o 
   6   7  13       44.15       49.16      1.30 o 
   7   7  13       63.23       63.46      1.79 o 
   8   7  13      164.02      188.71      2.82 o 
   9   7  13       21.34       24.59      2.32 o 
   0   8  13      302.96      296.08      4.72 o 
   1   8  13        0.91        0.41      0.98 o 
   2   8  13       83.15       83.51      1.85 o 
   3   8  13       81.67       81.42      1.67 o 
   4   8  13      468.76      450.63      4.83 o 
   5   8  13        6.91        5.78      1.29 o 
   6   8  13      251.60      243.24      3.75 o 
   7   8  13        8.61        9.52      1.49 o 
   1   9  13       17.79       23.75      1.51 o 
   2   9  13      338.21      344.09      4.25 o 
   3   9  13       23.39       26.99      1.47 o 
   4   9  13        2.24        4.07      1.46 o 
   5   9  13       26.13       28.39      2.02 o 
   6   9  13        8.70        9.86      1.56 o 
   0  10  13       11.36       10.58      2.97 o 
   1  10  13       22.46       25.07      1.55 o 
   2  10  13      118.65      118.41      2.41 o 
   3  10  13       58.36       53.41      2.33 o 
   4  10  13      110.46      105.11      2.90 o 
   0   0  14    13135.55    13180.72    208.84 o 
   1   0  14     6063.94     6589.58     46.61 o 
   2   0  14     1765.27     1891.22     14.56 o 
   3   0  14      137.71      144.02      1.89 o 
   4   0  14     1966.73     1847.97     15.28 o 
   5   0  14     1345.56     1357.55     11.48 o 
   6   0  14      536.96      482.56      4.40 o 
   7   0  14      327.93      302.82      3.47 o 
   8   0  14      792.64      801.51      7.55 o 
   9   0  14      746.28      693.81      8.70 o 
  10   0  14       32.45       23.91      2.28 o 
  11   0  14        0.71       -1.91      1.91 o 
   1   1  14      348.57      384.32      2.31 o 
   2   1  14       96.74       90.14      2.20 o 
   3   1  14       40.55       41.84      0.79 o 
   4   1  14       42.69       33.33      0.76 o 
   5   1  14      189.53      196.17      1.72 o 
   6   1  14      376.95      374.53      2.77 o 
   7   1  14       91.76       84.40      1.34 o 
   8   1  14       56.26       59.95      1.38 o 
   9   1  14       17.71       11.29      1.08 o 
  10   1  14       12.72       15.90      1.32 o 
  11   1  14       26.14       33.34      2.12 o 
   0   2  14      927.92      960.84      7.12 o 
   1   2  14      217.68      227.31      1.57 o 
   2   2  14       24.41       23.29      0.79 o 
   3   2  14        1.82        1.09      0.37 o 
   4   2  14      159.85      170.73      1.46 o 
   5   2  14      303.33      287.19      2.13 o 
   6   2  14       84.19       71.68      1.13 o 
   7   2  14       33.88       23.86      0.94 o 
   8   2  14      123.82      122.05      1.74 o 
   9   2  14       72.66       56.32      1.54 o 
  10   2  14       14.35        8.60      1.25 o 
  11   2  14        5.38        4.38      1.38 o 
   1   3  14      352.51      384.58      2.38 o 
   2   3  14      773.93      781.13      4.36 o 
   3   3  14       78.44       88.93      0.97 o 
   4   3  14        3.29        3.44      0.49 o 
   5   3  14       25.60       16.81      0.65 o 
   6   3  14     2639.86     2520.71     14.89 o 
   7   3  14       81.07       65.11      1.36 o 
   8   3  14       94.69       91.39      1.71 o 
   9   3  14       21.83       18.32      1.12 o 
  10   3  14       94.99       89.32      2.18 o 
  11   3  14       11.56        8.90      1.38 o 
   0   4  14      129.87      146.15      1.70 o 
   1   4  14       84.76       97.04      1.13 o 
   2   4  14      110.28      100.98      1.07 o 
   3   4  14      844.62      825.53      4.97 o 
   4   4  14       84.15       82.86      1.56 o 
   5   4  14      275.17      266.58      2.05 o 
   6   4  14        1.50        4.97      0.77 o 
   7   4  14       95.77       88.24      1.62 o 
   8   4  14       69.23       72.79      1.65 o 
   9   4  14       24.44       25.85      1.31 o 
  10   4  14        1.96        4.78      1.16 o 
   1   5  14       69.39       65.57      0.95 o 
   2   5  14      150.96      150.90      1.35 o 
   3   5  14        2.65        3.20      0.50 o 
   4   5  14       10.51       11.93      0.76 o 
   5   5  14        5.12        7.17      0.70 o 
   6   5  14      596.38      603.18      5.08 o 
   7   5  14      330.12      315.61      3.37 o 
   8   5  14       52.37       44.76      1.43 o 
   9   5  14        2.12        1.34      0.96 o 
  10   5  14       42.93       43.36      1.71 o 
   0   6  14      268.73      311.94      3.33 o 
   1   6  14      418.63      419.10      2.79 o 
   2   6  14     1058.90     1054.47      7.43 o 
   3   6  14       22.41       22.05      0.90 o 
   4   6  14        2.74        4.01      0.76 o 
   5   6  14       29.75       28.70      1.12 o 
   6   6  14       19.57       16.84      1.00 o 
   7   6  14        4.19        4.68      0.86 o 
   8   6  14      203.44      211.91      2.57 o 
   9   6  14      121.92      121.53      2.62 o 
   1   7  14      570.94      546.19      4.56 o 
   2   7  14        3.02        2.78      0.81 o 
   3   7  14        5.93        5.49      0.78 o 
   4   7  14       81.37       83.40      1.50 o 
   5   7  14        0.73       -0.07      0.75 o 
   6   7  14       56.38       69.67      1.47 o 
   7   7  14       12.89       11.66      1.32 o 
   8   7  14       35.30       38.53      1.69 o 
   0   8  14      358.43      337.40      5.22 o 
   1   8  14      103.18       93.25      1.98 o 
   2   8  14       45.73       48.37      1.64 o 
   3   8  14       83.55       73.25      1.69 o 
   4   8  14      251.24      283.78      3.36 o 
   5   8  14        4.90        9.15      1.34 o 
   6   8  14       88.62      108.07      2.75 o 
   7   8  14       89.17       87.38      2.48 o 
   1   9  14      211.66      198.03      3.03 o 
   2   9  14       42.36       46.73      2.25 o 
   3   9  14        0.14        1.22      1.06 o 
   4   9  14       95.07       97.69      2.80 o 
   5   9  14        2.48        2.93      1.42 o 
   6   9  14        8.87        5.41      1.52 o 
   0  10  14      166.24      176.27      4.14 o 
   1  10  14        2.19        4.22      1.21 o 
   2  10  14       71.43       63.64      1.98 o 
   3  10  14       10.42       12.77      1.62 o 
   1   1  15      927.35      873.49      5.17 o 
   2   1  15     2781.56     2839.37     16.01 o 
   3   1  15     2099.74     2064.89     12.18 o 
   4   1  15       55.95       46.00      0.94 o 
   5   1  15      125.47      121.62      1.34 o 
   6   1  15      124.34      131.37      1.70 o 
   7   1  15      786.76      766.59      5.36 o 
   8   1  15      621.06      576.78      4.58 o 
   9   1  15        7.80        4.07      1.10 o 
  10   1  15       41.60       40.17      1.81 o 
  11   1  15      105.64      109.87      2.75 o 
   0   2  15     2476.95     2471.13     18.89 o 
   1   2  15      337.12      315.98      2.03 o 
   2   2  15      105.73      120.38      1.16 o 
   3   2  15       92.12       81.71      0.93 o 
   4   2  15        0.39       -0.23      0.46 o 
   5   2  15      140.82      147.06      1.51 o 
   6   2  15      553.40      522.09      3.63 o 
   7   2  15        7.07        8.14      0.80 o 
   8   2  15      240.57      216.65      2.34 o 
   9   2  15        8.45        6.93      1.04 o 
  10   2  15       67.74       74.69      2.05 o 
  11   2  15        0.09        0.70      1.41 o 
   1   3  15      287.11      295.99      1.96 o 
   2   3  15       55.80       59.77      1.22 o 
   3   3  15      855.15      870.45      5.06 o 
   4   3  15       32.18       27.18      0.77 o 
   5   3  15      155.94      165.10      2.29 o 
   6   3  15      154.17      151.43      1.87 o 
   7   3  15      505.82      459.03      3.82 o 
   8   3  15      251.13      217.90      2.57 o 
   9   3  15        0.70       -0.86      0.95 o 
  10   3  15       11.28       12.70      1.33 o 
  11   3  15        0.69       -0.25      1.53 o 
   0   4  15      294.44      289.45      2.90 o 
   1   4  15      495.73      485.78      2.94 o 
   2   4  15      319.84      298.10      2.08 o 
   3   4  15     1467.10     1385.74      8.00 o 
   4   4  15       59.10       56.73      0.94 o 
   5   4  15      622.78      636.81      4.86 o 
   6   4  15       99.29       93.65      1.51 o 
   7   4  15        7.63       12.75      0.96 o 
   8   4  15       69.83       70.64      1.60 o 
   9   4  15      337.03      331.76      3.46 o 
  10   4  15      104.20      107.30      2.17 o 
   1   5  15      230.41      245.66      1.85 o 
   2   5  15       32.26       30.72      0.83 o 
   3   5  15     1046.56     1030.38      6.11 o 
   4   5  15       73.40       68.03      1.26 o 
   5   5  15        0.01        0.61      0.75 o 
   6   5  15        2.57        2.24      0.82 o 
   7   5  15      314.88      309.83      3.20 o 
   8   5  15       70.41       68.36      1.62 o 
   9   5  15        2.01        3.35      0.98 o 
  10   5  15        3.45        1.37      1.09 o 
   0   6  15       33.79       42.12      1.75 o 
   1   6  15      529.78      501.20      3.67 o 
   2   6  15      176.03      171.61      1.92 o 
   3   6  15      358.38      357.98      3.07 o 
   4   6  15        8.61       10.99      0.84 o 
   5   6  15      141.96      129.65      1.85 o 
   6   6  15       11.11       12.44      0.93 o 
   7   6  15        2.40        1.87      0.86 o 
   8   6  15        4.99       10.18      0.98 o 
   9   6  15      127.92      138.08      2.80 o 
   1   7  15      170.45      168.26      2.27 o 
   2   7  15      101.86      104.07      1.82 o 
   3   7  15       43.63       44.17      1.31 o 
   4   7  15       75.76       80.13      1.55 o 
   5   7  15      119.77      114.71      1.85 o 
   6   7  15        3.08        6.37      0.87 o 
   7   7  15        0.34       -0.46      1.19 o 
   8   7  15       94.23       91.62      2.39 o 
   0   8  15       32.56       26.80      1.95 o 
   1   8  15      282.72      285.93      3.54 o 
   2   8  15        3.37        3.48      1.02 o 
   3   8  15       13.55       11.14      1.16 o 
   4   8  15        2.96        7.14      1.00 o 
   5   8  15        0.04        2.42      1.25 o 
   6   8  15      196.00      203.50      3.43 o 
   7   8  15        4.42        7.88      1.48 o 
   1   9  15       20.83       23.06      1.94 o 
   2   9  15      240.66      257.01      3.56 o 
   3   9  15       43.80       45.28      1.76 o 
   4   9  15        3.45        5.11      1.48 o 
   5   9  15       80.20       69.03      2.59 o 
   0  10  15        5.04        8.02      1.79 o 
   1  10  15        0.20        1.35      1.20 o 
   2  10  15        0.41       -0.03      1.16 o 
   3  10  15        0.99        0.84      1.44 o 
   0   0  16       48.74       34.60      1.73 o 
   1   0  16      691.93      544.48      5.00 o 
   2   0  16     1178.40     1219.88      9.69 o 
   3   0  16       31.35       23.04      0.93 o 
   4   0  16      841.86      799.32      7.14 o 
   5   0  16     3494.93     3415.25     31.02 o 
   6   0  16       25.87       22.10      1.30 o 
   7   0  16      276.11      268.63      3.64 o 
   8   0  16        0.33        1.90      1.11 o 
   9   0  16       92.71      100.82      2.82 o 
  10   0  16        2.06        5.41      1.85 o 
  11   0  16       44.82       49.52      3.21 o 
   1   1  16      504.21      553.97      3.67 o 
   2   1  16      554.11      537.89      3.66 o 
   3   1  16       17.97       27.08      0.93 o 
   4   1  16       76.18       67.46      1.10 o 
   5   1  16      233.30      212.05      1.89 o 
   6   1  16        0.56        3.19      0.73 o 
   7   1  16        3.72        7.24      1.20 o 
   8   1  16       49.80       40.23      1.26 o 
   9   1  16        0.03       -0.34      1.08 o 
  10   1  16        0.27        2.33      1.18 o 
  11   1  16        2.64        4.51      1.43 o 
   0   2  16       20.09       19.44      1.00 o 
   1   2  16      289.19      292.16      2.03 o 
   2   2  16      528.06      557.59      3.58 o 
   3   2  16      368.13      360.97      2.59 o 
   4   2  16      106.11      110.81      1.31 o 
   5   2  16     1778.11     1766.04     10.62 o 
   6   2  16      332.86      293.79      2.52 o 
   7   2  16      233.66      229.46      2.37 o 
   8   2  16        6.84        7.73      0.96 o 
   9   2  16        0.11       -1.32      1.32 o 
  10   2  16       19.10       22.67      1.45 o 
  11   2  16       27.81       28.33      1.82 o 
   1   3  16      454.91      425.33      2.79 o 
   2   3  16      750.20      737.26      4.73 o 
   3   3  16      788.98      781.46      4.60 o 
   4   3  16       35.12       33.10      0.86 o 
   5   3  16      152.03      138.09      1.50 o 
   6   3  16       11.26       11.67      0.83 o 
   7   3  16      263.41      285.81      2.77 o 
   8   3  16      139.52      133.95      2.01 o 
   9   3  16       35.25       31.70      1.45 o 
  10   3  16        6.56        7.37      1.28 o 
   0   4  16        5.17        4.53      0.72 o 
   1   4  16      788.47      841.47      6.35 o 
   2   4  16      428.30      438.68      3.12 o 
   3   4  16        1.27        4.73      0.81 o 
   4   4  16      223.67      210.84      1.77 o 
   5   4  16      486.21      466.60      3.81 o 
   6   4  16      100.68       87.73      1.48 o 
   7   4  16       72.70       68.01      1.56 o 
   8   4  16        6.22        9.20      1.00 o 
   9   4  16       77.67       86.18      1.83 o 
  10   4  16        8.05        7.36      1.52 o 
   1   5  16     1161.84     1101.90      6.52 o 
   2   5  16      121.42      117.50      1.30 o 
   3   5  16      943.42      904.61      6.08 o 
   4   5  16      201.21      196.15      2.08 o 
   5   5  16      211.31      179.22      2.24 o 
   6   5  16        0.07       -0.09      0.76 o 
   7   5  16      158.54      168.87      2.23 o 
   8   5  16        2.92        3.32      0.97 o 
   9   5  16       15.71       17.34      1.17 o 
   0   6  16      470.75      467.34      5.13 o 
   1   6  16       36.63       27.31      1.00 o 
   2   6  16      170.90      166.66      1.90 o 
   3   6  16      172.58      177.25      1.99 o 
   4   6  16        9.99       10.50      0.82 o 
   5   6  16        0.09       -0.56      0.77 o 
   6   6  16      184.21      175.89      2.23 o 
   7   6  16       26.29       29.03      1.23 o 
   8   6  16        0.04       -0.94      0.94 o 
   9   6  16       15.90       12.85      1.49 o 
   1   7  16       30.24       34.80      1.33 o 
   2   7  16       19.68       13.45      0.99 o 
   3   7  16       15.11       15.52      1.00 o 
   4   7  16        0.14        0.69      0.87 o 
   5   7  16        0.06       -0.25      0.79 o 
   6   7  16       67.30       57.08      1.52 o 
   7   7  16       30.84       31.24      1.64 o 
   8   7  16       29.24       29.03      1.95 o 
   0   8  16        9.39        8.82      1.66 o 
   1   8  16       20.00       24.94      1.42 o 
   2   8  16       47.98       50.63      1.68 o 
   3   8  16       37.27       35.64      1.67 o 
   4   8  16       10.53       12.21      1.21 o 
   5   8  16       81.86       87.46      2.37 o 
   6   8  16        0.00        2.13      1.34 o 
   7   8  16       86.56       84.94      2.45 o 
   1   9  16       21.98       17.53      1.33 o 
   2   9  16       20.31       20.36      1.40 o 
   3   9  16       14.26       12.09      1.24 o 
   4   9  16        1.60        2.12      1.46 o 
   5   9  16        0.06        0.51      1.50 o 
   0  10  16       17.62       15.57      1.91 o 
   1  10  16       21.23       25.22      1.50 o 
   2  10  16        1.13        0.23      1.15 o 
   1   1  17      145.70      126.38      1.30 o 
   2   1  17     1287.93     1277.32      7.54 o 
   3   1  17      802.51      743.92      4.79 o 
   4   1  17      240.86      241.35      2.12 o 
   5   1  17      560.62      527.58      3.82 o 
   6   1  17      948.30      920.91      7.36 o 
   7   1  17       74.21       83.22      1.38 o 
   8   1  17       53.28       42.33      1.42 o 
   9   1  17        0.37       -0.54      1.08 o 
  10   1  17      288.29      289.07      4.25 o 
  11   1  17      117.80      155.58      3.23 o 
   0   2  17      499.35      501.29      4.44 o 
   1   2  17      112.31      115.50      1.20 o 
   2   2  17      172.03      174.06      1.53 o 
   3   2  17      426.82      417.37      2.97 o 
   4   2  17     1827.63     1809.28     10.86 o 
   5   2  17      664.39      649.31      4.36 o 
   6   2  17      212.98      188.43      1.95 o 
   7   2  17      181.12      166.71      2.03 o 
   8   2  17      179.73      179.07      2.31 o 
   9   2  17        0.86       -1.18      1.18 o 
  10   2  17       48.00       52.35      1.98 o 
   1   3  17      233.42      225.25      1.75 o 
   2   3  17      148.60      154.11      1.59 o 
   3   3  17      228.51      219.13      1.81 o 
   4   3  17       27.50       27.85      0.89 o 
   5   3  17        0.19        0.37      0.62 o 
   6   3  17       66.58       53.69      1.31 o 
   7   3  17        2.03        1.30      0.86 o 
   8   3  17       11.33       15.30      1.08 o 
   9   3  17        0.11       -1.01      1.01 o 
  10   3  17       59.14       62.38      2.04 o 
   0   4  17      174.52      179.18      2.29 o 
   1   4  17      927.12      880.77      6.92 o 
   2   4  17     1207.59     1207.67      7.46 o 
   3   4  17      406.26      388.57      2.87 o 
   4   4  17      408.61      396.06      3.10 o 
   5   4  17      295.78      297.16      2.75 o 
   6   4  17      264.96      253.22      2.76 o 
   7   4  17        1.07        1.53      0.88 o 
   8   4  17      291.28      286.76      3.13 o 
   9   4  17        9.73       17.66      1.28 o 
  10   4  17        2.13        1.01      1.23 o 
   1   5  17      170.83      184.94      1.92 o 
   2   5  17        1.42        2.80      0.64 o 
   3   5  17      115.74      117.01      1.60 o 
   4   5  17        6.07        3.11      0.73 o 
   5   5  17        0.87        0.38      0.76 o 
   6   5  17      121.75      117.41      1.86 o 
   7   5  17       62.39       64.34      1.53 o 
   8   5  17       78.48       81.32      1.77 o 
   9   5  17       31.66       33.26      1.43 o 
   0   6  17      341.85      304.35      3.77 o 
   1   6  17        5.85        6.34      0.74 o 
   2   6  17       85.53       86.64      1.43 o 
   3   6  17        9.17        6.30      0.80 o 
   4   6  17      297.00      264.77      2.80 o 
   5   6  17       31.42       27.35      1.15 o 
   6   6  17        0.20        0.82      0.89 o 
   7   6  17        4.73        4.24      0.95 o 
   8   6  17        9.88        8.65      1.07 o 
   1   7  17        1.08        4.00      0.89 o 
   2   7  17       41.72       49.11      1.50 o 
   3   7  17        8.07        3.70      0.90 o 
   4   7  17        0.66       -0.24      0.88 o 
   5   7  17        4.54        6.90      0.99 o 
   6   7  17      123.92      136.61      2.31 o 
   7   7  17       37.08       40.33      2.03 o 
   8   7  17       12.89        9.88      1.58 o 
   0   8  17      103.81       97.25      3.15 o 
   1   8  17        7.50        8.31      1.19 o 
   2   8  17       37.72       36.53      1.71 o 
   3   8  17       61.09       50.17      1.94 o 
   4   8  17      235.94      232.67      3.98 o 
   5   8  17       14.65       17.59      1.28 o 
   6   8  17        5.05        4.82      1.38 o 
   1   9  17        0.23       -0.93      1.11 o 
   2   9  17       34.48       31.46      1.75 o 
   3   9  17        0.73       -0.69      1.11 o 
   4   9  17        6.65        5.70      1.52 o 
   0  10  17        3.36        2.44      1.73 o 
   1  10  17        0.00       -0.19      1.33 o 
   0   0  18     6727.32     6373.80     81.65 o 
   1   0  18      110.85      113.14      1.84 o 
   2   0  18     2491.85     2567.11     21.74 o 
   3   0  18     2173.97     2090.44     17.88 o 
   4   0  18       39.61       33.94      1.50 o 
   5   0  18      460.34      452.80      5.11 o 
   6   0  18      508.23      441.86      5.13 o 
   7   0  18       62.57       53.10      1.85 o 
   8   0  18      289.93      275.08      4.47 o 
   9   0  18       53.56       35.30      2.21 o 
  10   0  18      124.11      125.24      4.01 o 
   1   1  18        0.02        0.77      0.59 o 
   2   1  18       33.44       50.94      1.80 o 
   3   1  18       85.90      102.27      1.75 o 
   4   1  18       19.70       13.40      0.72 o 
   5   1  18       22.70       25.53      0.93 o 
   6   1  18        4.61        3.94      0.82 o 
   7   1  18       22.89       22.19      1.07 o 
   8   1  18       41.00       41.65      1.45 o 
   9   1  18        7.80        5.67      1.18 o 
  10   1  18        6.79        8.78      1.44 o 
   0   2  18     1797.86     1741.00     15.05 o 
   1   2  18      423.49      461.08      3.12 o 
   2   2  18      570.14      558.02      3.66 o 
   3   2  18      461.10      432.62      3.08 o 
   4   2  18       74.86       80.33      1.77 o 
   5   2  18      163.62      156.61      1.74 o 
   6   2  18       18.28       18.38      0.85 o 
   7   2  18        0.47        0.59      0.80 o 
   8   2  18       79.47       91.85      1.89 o 
   9   2  18       15.73        9.30      1.23 o 
  10   2  18       23.61       26.79      1.54 o 
   1   3  18        7.16        8.29      0.59 o 
   2   3  18     1109.68     1095.53      7.17 o 
   3   3  18      475.01      464.10      3.26 o 
   4   3  18      231.17      240.24      2.08 o 
   5   3  18       34.98       35.91      1.05 o 
   6   3  18       68.23       68.45      1.39 o 
   7   3  18       31.55       27.52      1.23 o 
   8   3  18      289.77      276.32      3.05 o 
   9   3  18        4.33        6.04      1.15 o 
  10   3  18       90.45      100.98      2.47 o 
   0   4  18       73.75       77.72      1.61 o 
   1   4  18       59.41       60.05      1.20 o 
   2   4  18      126.41      129.25      2.32 o 
   3   4  18      539.60      521.83      3.85 o 
   4   4  18        0.64        1.11      0.96 o 
   5   4  18      228.52      202.49      2.20 o 
   6   4  18      243.27      232.31      2.64 o 
   7   4  18        1.17       -0.12      0.87 o 
   8   4  18       21.61       30.66      1.36 o 
   9   4  18        9.65       13.57      1.22 o 
  10   4  18        1.58        1.33      1.24 o 
   1   5  18       81.91       79.19      1.30 o 
   2   5  18     1122.76     1007.35      6.75 o 
   3   5  18        9.93       14.31      0.83 o 
   4   5  18       22.33       24.67      1.01 o 
   5   5  18       42.57       38.10      1.22 o 
   6   5  18      261.12      257.16      2.85 o 
   7   5  18      116.52      100.60      1.80 o 
   8   5  18      102.86      103.68      1.96 o 
   9   5  18       31.39       33.93      1.58 o 
   0   6  18      190.74      194.46      3.36 o 
   1   6  18      132.09      115.98      1.67 o 
   2   6  18       10.53       12.97      0.83 o 
   3   6  18       90.42       79.29      1.53 o 
   4   6  18       84.49       94.67      1.70 o 
   5   6  18        2.40        3.26      0.88 o 
   6   6  18       50.91       57.11      1.55 o 
   7   6  18        0.03       -0.78      0.90 o 
   8   6  18       12.16       13.53      1.12 o 
   1   7  18       75.48       57.28      1.53 o 
   2   7  18      349.16      347.18      3.69 o 
   3   7  18       40.72       34.32      1.40 o 
   4   7  18        0.10        0.86      0.92 o 
   5   7  18        4.50        1.92      0.99 o 
   6   7  18       57.18       61.78      1.75 o 
   7   7  18       61.56       48.30      2.15 o 
   0   8  18      342.40      366.82      6.42 o 
   1   8  18        2.75        1.73      1.13 o 
   2   8  18        0.03       -1.06      1.06 o 
   3   8  18        4.28        3.66      1.16 o 
   4   8  18      221.56      240.25      4.51 o 
   5   8  18        0.62        1.14      1.15 o 
   6   8  18       23.28       25.61      1.98 o 
   1   9  18       35.97       30.78      1.76 o 
   2   9  18        0.14        0.16      1.12 o 
   3   9  18        0.33       -0.57      1.12 o 
   4   9  18       19.47       19.79      1.77 o 
   1   1  19        3.76        5.36      0.59 o 
   2   1  19        4.43        4.00      0.57 o 
   3   1  19     2322.71     2305.83     14.46 o 
   4   1  19      236.11      238.27      2.34 o 
   5   1  19       46.48       48.67      1.25 o 
   6   1  19       14.56       14.63      0.89 o 
   7   1  19      429.98      400.65      3.72 o 
   8   1  19       43.55       39.15      1.41 o 
   9   1  19        4.17        3.93      1.23 o 
  10   1  19       21.58       19.73      1.69 o 
   0   2  19      368.75      374.63      4.01 o 
   1   2  19       78.57       89.58      1.40 o 
   2   2  19     1839.63     1923.18     11.54 o 
   3   2  19       13.10       14.26      0.67 o 
   4   2  19      623.09      585.67      4.19 o 
   5   2  19        6.49       12.62      0.85 o 
   6   2  19       42.56       35.16      1.18 o 
   7   2  19      223.00      209.85      2.32 o 
   8   2  19      223.87      222.40      2.89 o 
   9   2  19       88.64       95.21      2.23 o 
  10   2  19       13.22       13.43      1.42 o 
   1   3  19      396.70      387.99      2.98 o 
   2   3  19       33.41       42.44      1.93 o 
   3   3  19     1245.86     1211.63      7.77 o 
   4   3  19       68.50       70.88      1.30 o 
   5   3  19      216.64      189.91      2.14 o 
   6   3  19       12.86       15.32      0.92 o 
   7   3  19      104.03       93.21      1.78 o 
   8   3  19       11.70       14.11      1.17 o 
   9   3  19        0.08        0.11      1.07 o 
  10   3  19      128.70      159.43      2.90 o 
   0   4  19      813.67      696.44      6.43 o 
   1   4  19       71.52       75.06      1.18 o 
   2   4  19      205.50      210.69      2.12 o 
   3   4  19      135.09      135.33      1.59 o 
   4   4  19      762.04      703.42      5.45 o 
   5   4  19       78.27       85.18      1.49 o 
   6   4  19       88.61       91.17      1.74 o 
   7   4  19      123.43      116.30      1.96 o 
   8   4  19      241.30      244.06      2.87 o 
   9   4  19       46.49       53.81      1.84 o 
   1   5  19       50.33       40.49      1.10 o 
   2   5  19       17.37       19.90      2.21 o 
   3   5  19        0.30       -0.35      0.70 o 
   4   5  19       13.18       17.62      0.90 o 
   5   5  19        0.85        1.11      0.80 o 
   6   5  19       77.31       74.33      1.82 o 
   7   5  19        7.12        5.30      0.97 o 
   8   5  19      104.43      102.80      1.98 o 
   9   5  19        5.77        4.30      1.19 o 
   0   6  19      377.10      350.00      5.01 o 
   1   6  19       45.29       48.62      1.40 o 
   2   6  19       35.36       32.22      1.12 o 
   3   6  19      156.88      138.28      2.00 o 
   4   6  19      350.40      338.58      3.44 o 
   5   6  19      171.19      170.45      2.26 o 
   6   6  19       13.61       15.89      1.10 o 
   7   6  19       28.07       22.05      1.29 o 
   8   6  19        0.86        0.25      1.02 o 
   1   7  19       29.69       30.68      1.50 o 
   2   7  19      117.35      134.91      2.14 o 
   3   7  19        0.39       -0.71      0.93 o 
   4   7  19       53.04       50.90      1.67 o 
   5   7  19       15.34       13.43      1.19 o 
   6   7  19      417.12      456.05      5.52 o 
   7   7  19        6.44        5.28      1.45 o 
   0   8  19       36.68       40.54      2.47 o 
   1   8  19      144.82      122.32      2.50 o 
   2   8  19       13.78        9.87      1.23 o 
   3   8  19       32.42       29.55      1.65 o 
   4   8  19        1.00        3.99      1.19 o 
   5   8  19        0.37       -0.31      1.13 o 
   1   9  19        5.05        6.03      1.26 o 
   2   9  19       51.02       55.13      1.95 o 
   3   9  19       54.87       54.43      2.99 o 
   0   0  20     1621.95     1502.48     20.13 o 
   1   0  20     1781.91     1791.83     15.72 o 
   2   0  20        1.42        0.67      0.79 o 
   3   0  20     1490.49     1446.39     12.76 o 
   4   0  20      659.86      710.13      7.42 o 
   5   0  20     3562.52     3519.05     32.13 o 
   6   0  20      758.83      742.44      7.84 o 
   7   0  20       43.73       45.29      1.90 o 
   8   0  20        0.34        0.87      1.41 o 
   9   0  20        2.19        2.78      1.91 o 
  10   0  20       77.62       82.15      3.52 o 
   1   1  20      717.22      704.22      4.74 o 
   2   1  20      404.84      415.67      3.09 o 
   3   1  20      129.70      163.35      4.62 o 
   4   1  20      205.61      188.26      2.06 o 
   5   1  20      411.31      393.03      3.34 o 
   6   1  20      222.65      195.07      2.18 o 
   7   1  20       88.24      102.56      1.83 o 
   8   1  20       67.87       65.74      1.81 o 
   9   1  20       20.12       17.56      1.40 o 
  10   1  20        5.65       10.72      1.52 o 
   0   2  20      248.99      275.37      3.26 o 
   1   2  20     1334.78     1304.90      8.52 o 
   2   2  20      274.27      315.09      3.87 o 
   3   2  20        4.69        7.14      0.67 o 
   4   2  20      100.27      102.77      1.67 o 
   5   2  20     1417.03     1355.13      9.30 o 
   6   2  20      109.40      106.98      1.93 o 
   7   2  20       37.83       32.90      1.33 o 
   8   2  20       14.07       15.93      1.19 o 
   9   2  20       15.83       15.06      1.35 o 
  10   2  20       13.55       14.87      1.49 o 
   1   3  20      444.41      445.07      3.34 o 
   2   3  20        5.21       11.53      1.02 o 
   3   3  20       75.45       88.38      1.98 o 
   4   3  20        4.11        4.96      0.72 o 
   5   3  20      226.62      218.77      2.33 o 
   6   3  20        8.41        7.56      0.85 o 
   7   3  20       76.51       85.69      1.73 o 
   8   3  20      238.32      253.09      3.15 o 
   9   3  20       41.72       46.89      1.92 o 
   0   4  20      864.16      735.91      7.59 o 
   1   4  20        1.72       -0.06      0.66 o 
   2   4  20       15.05       25.31      1.35 o 
   3   4  20      186.89      159.44      1.84 o 
   4   4  20        8.95       14.25      0.85 o 
   5   4  20      132.67      127.97      1.79 o 
   6   4  20      233.88      223.12      2.63 o 
   7   4  20       41.48       35.24      1.40 o 
   8   4  20        9.95       12.55      1.19 o 
   9   4  20        0.01        2.07      1.14 o 
   1   5  20       45.02       42.31      1.12 o 
   2   5  20      253.84      230.13      2.73 o 
   3   5  20       14.35       19.76      0.97 o 
   4   5  20       53.68       46.59      1.36 o 
   5   5  20       67.60       69.27      1.54 o 
   6   5  20        5.85       10.34      1.01 o 
   7   5  20       54.22       63.81      1.64 o 
   8   5  20        0.29        0.50      1.01 o 
   0   6  20      144.48      162.18      3.73 o 
   1   6  20        3.33        5.39      0.87 o 
   2   6  20       29.27       27.48      1.38 o 
   3   6  20       53.45       52.17      1.45 o 
   4   6  20        0.01        0.53      0.86 o 
   5   6  20       43.55       38.14      1.39 o 
   6   6  20       15.32       16.01      1.11 o 
   7   6  20       24.94       29.59      1.42 o 
   8   6  20        1.96        2.39      1.10 o 
   1   7  20      106.82      102.53      2.06 o 
   2   7  20        2.08        0.61      0.99 o 
   3   7  20       94.37       96.30      2.19 o 
   4   7  20        3.15        4.33      1.06 o 
   5   7  20       56.81       55.73      1.75 o 
   6   7  20       25.01       33.49      2.46 o 
   0   8  20        3.98        4.45      1.73 o 
   1   8  20       37.28       43.50      1.83 o 
   2   8  20        6.58        3.02      1.17 o 
   3   8  20        1.77        3.95      1.20 o 
   4   8  20       24.65       31.57      1.73 o 
   5   8  20        0.76       -0.62      1.16 o 
   1   9  20        2.70        2.10      1.21 o 
   2   9  20        6.48        4.60      1.25 o 
   3   9  20       34.99       34.95      2.97 o 
   1   1  21      444.32      438.25      3.39 o 
   2   1  21      154.19      161.71      1.70 o 
   3   1  21     2722.47     2602.18     16.30 o 
   4   1  21       10.39        6.36      0.79 o 
   5   1  21      169.33      158.50      1.94 o 
   6   1  21      119.67      108.98      1.70 o 
   7   1  21      247.55      230.52      2.66 o 
   8   1  21      489.55      490.04      4.85 o 
   9   1  21        5.97        7.21      1.28 o 
  10   1  21      241.91      250.58      4.10 o 
   0   2  21      548.72      565.84      6.11 o 
   1   2  21       19.79       38.82      3.39 o 
   2   2  21      456.58      450.57      3.52 o 
   3   2  21      745.99      743.41      5.21 o 
   4   2  21       52.65       48.94      1.24 o 
   5   2  21      710.33      711.38      5.53 o 
   6   2  21       44.87       34.79      1.28 o 
   7   2  21       21.61       18.78      1.12 o 
   8   2  21       60.40       73.76      1.95 o 
   9   2  21        6.29       11.65      1.39 o 
   1   3  21       46.85       45.74      1.17 o 
   2   3  21     2097.09     1933.38     12.11 o 
   3   3  21      383.28      358.99      2.92 o 
   4   3  21      162.83      150.84      1.84 o 
   5   3  21       18.90       19.13      1.00 o 
   6   3  21       60.40       54.26      1.46 o 
   7   3  21       91.91       95.60      1.82 o 
   8   3  21       53.51       62.47      1.85 o 
   9   3  21       42.29       49.45      1.97 o 
   0   4  21      354.51      333.31      4.20 o 
   1   4  21        1.83       -0.25      0.69 o 
   2   4  21      171.91      195.39      2.06 o 
   3   4  21       40.25       41.68      1.27 o 
   4   4  21      107.08      101.57      1.70 o 
   5   4  21       46.98       56.53      1.35 o 
   6   4  21        2.82        4.62      0.95 o 
   7   4  21       90.08       96.87      1.87 o 
   8   4  21        8.55       12.60      1.22 o 
   9   4  21      105.81      133.43      3.25 o 
   1   5  21        5.64        5.00      0.80 o 
   2   5  21        2.36        2.13      0.77 o 
   3   5  21        5.22        2.69      0.81 o 
   4   5  21       42.60       46.29      1.40 o 
   5   5  21        0.34        0.77      0.86 o 
   6   5  21       16.23       17.78      1.14 o 
   7   5  21        0.98        1.01      0.97 o 
   8   5  21        0.20       -0.38      1.12 o 
   0   6  21      178.49      181.69      3.39 o 
   1   6  21      163.07      156.15      2.19 o 
   2   6  21       45.61       42.42      1.52 o 
   3   6  21       15.53       17.14      1.18 o 
   4   6  21      130.29      137.49      2.09 o 
   5   6  21       33.35       24.79      1.25 o 
   6   6  21      120.08      131.70      2.25 o 
   7   6  21       21.46       26.61      1.41 o 
   1   7  21        2.06        3.29      1.11 o 
   2   7  21       93.44       88.96      2.00 o 
   3   7  21       24.75       30.01      1.61 o 
   4   7  21       35.66       37.26      1.65 o 
   5   7  21       23.53       19.92      1.31 o 
   6   7  21        1.85        3.31      1.14 o 
   0   8  21        6.07        3.49      1.73 o 
   1   8  21        1.75        3.62      1.20 o 
   2   8  21       14.73       13.62      1.33 o 
   3   8  21       10.57       11.63      1.27 o 
   4   8  21        0.68        1.56      1.21 o 
   1   9  21        0.79        2.76      1.22 o 
   0   0  22        2.94        4.46      1.15 o 
   1   0  22       80.42       63.28      1.59 o 
   2   0  22      336.10      348.21      8.63 o 
   3   0  22      397.91      349.93      3.95 o 
   4   0  22      388.96      358.08      4.47 o 
   5   0  22       82.14       72.50      2.11 o 
   6   0  22      173.28      163.35      2.96 o 
   7   0  22      806.21      801.13     10.01 o 
   8   0  22      268.56      307.84      7.21 o 
   9   0  22       42.99       50.87      3.15 o 
   1   1  22      100.12      108.45      1.46 o 
   2   1  22      111.68       96.36      1.63 o 
   3   1  22      107.27      132.07      3.14 o 
   4   1  22       55.40       53.57      1.28 o 
   5   1  22       56.69       65.66      1.39 o 
   6   1  22       23.54       22.87      1.15 o 
   7   1  22        0.01        2.26      0.96 o 
   8   1  22       15.39       15.07      1.35 o 
   9   1  22        0.81        1.30      1.23 o 
   0   2  22      952.67      824.72      8.47 o 
   1   2  22      144.07      131.99      1.70 o 
   2   2  22      195.33      203.65      2.03 o 
   3   2  22      139.88      137.35      1.65 o 
   4   2  22      340.98      324.20      2.94 o 
   5   2  22       70.60       69.81      1.56 o 
   6   2  22       49.67       59.21      1.51 o 
   7   2  22      149.07      146.18      2.14 o 
   8   2  22      208.12      207.59      3.12 o 
   9   2  22       11.50       12.09      1.39 o 
   1   3  22        1.04        1.30      0.72 o 
   2   3  22      107.08      110.33      3.06 o 
   3   3  22      161.70      150.57      1.85 o 
   4   3  22        1.01        0.99      0.79 o 
   5   3  22        4.09        4.37      0.86 o 
   6   3  22      240.01      236.44      2.72 o 
   7   3  22        1.60        5.73      1.07 o 
   8   3  22       81.25       77.89      1.92 o 
   9   3  22       20.21       27.04      1.62 o 
   0   4  22      994.56      959.56     10.38 o 
   1   4  22      215.07      198.62      2.13 o 
   2   4  22      351.14      324.47      2.91 o 
   3   4  22      204.30      189.39      2.28 o 
   4   4  22       70.18       56.74      1.41 o 
   5   4  22        0.19       -0.47      0.91 o 
   6   4  22        0.09        0.19      0.91 o 
   7   4  22        6.57        8.08      1.04 o 
   8   4  22        7.96        8.02      1.20 o 
   1   5  22      172.78      173.15      2.16 o 
   2   5  22      309.43      309.16      3.16 o 
   3   5  22       10.87        7.82      0.88 o 
   4   5  22      117.62      125.77      2.08 o 
   5   5  22       43.81       43.18      1.43 o 
   6   5  22      477.97      514.86      4.95 o 
   7   5  22        4.93        3.50      1.02 o 
   8   5  22        0.02        2.17      1.14 o 
   0   6  22        4.89        7.34      1.34 o 
   1   6  22       29.30       33.75      1.36 o 
   2   6  22       42.20       39.41      1.60 o 
   3   6  22        5.15        6.09      1.09 o 
   4   6  22      269.50      267.69      3.26 o 
   5   6  22        5.75        3.97      1.10 o 
   6   6  22        0.36        4.05      1.15 o 
   7   6  22        4.63        3.18      1.19 o 
   1   7  22        5.73        3.48      1.18 o 
   2   7  22      117.99      111.09      2.21 o 
   3   7  22       48.19       46.40      1.83 o 
   4   7  22      120.80      129.29      2.40 o 
   5   7  22        3.02        1.40      1.13 o 
   6   7  22      141.17      157.80      2.72 o 
   0   8  22       94.65      101.86      3.33 o 
   1   8  22        0.90        1.27      1.16 o 
   2   8  22        0.79        2.61      1.21 o 
   3   8  22       11.27        7.08      1.49 o 
   4   8  22      154.85      149.19      2.85 o 
   1   1  23        3.63        1.86      0.70 o 
   2   1  23      144.05      131.85      1.57 o 
   3   1  23      141.70      156.96      1.80 o 
   4   1  23       76.61       73.81      1.45 o 
   5   1  23      389.54      388.97      3.42 o 
   6   1  23        0.44        2.59      0.93 o 
   7   1  23       46.98       59.67      1.64 o 
   8   1  23       66.05       74.95      2.08 o 
   9   1  23       84.17       85.37      2.28 o 
   0   2  23     2280.08     2005.01     18.88 o 
   1   2  23     1276.29     1238.67      8.60 o 
   2   2  23       49.97       50.32      1.18 o 
   3   2  23      554.67      518.03      4.37 o 
   4   2  23       58.84       51.50      1.34 o 
   5   2  23       20.30       19.57      1.06 o 
   6   2  23      168.12      160.70      2.26 o 
   7   2  23       16.66       16.70      1.21 o 
   8   2  23       92.89       93.29      2.25 o 
   9   2  23        4.65        3.71      1.34 o 
   1   3  23       91.19       84.73      1.47 o 
   2   3  23       28.42       25.41      1.25 o 
   3   3  23       13.81       20.44      0.96 o 
   4   3  23       53.34       44.57      1.38 o 
   5   3  23       93.69       88.39      1.68 o 
   6   3  23        0.87        1.36      1.02 o 
   7   3  23        9.62       10.93      1.16 o 
   8   3  23        6.98        9.08      1.20 o 
   0   4  23       99.12       98.68      2.18 o 
   1   4  23      140.52      159.62      1.92 o 
   2   4  23        2.46        3.42      1.12 o 
   3   4  23       13.85       16.76      0.97 o 
   4   4  23       57.50       59.54      1.46 o 
   5   4  23       13.86       10.15      1.04 o 
   6   4  23        0.31        1.71      1.01 o 
   7   4  23       21.11       27.05      1.41 o 
   8   4  23        0.13        0.80      1.14 o 
   1   5  23       41.11       38.76      1.29 o 
   2   5  23       23.99       30.33      1.44 o 
   3   5  23       49.19       46.14      1.39 o 
   4   5  23       19.16       23.08      1.25 o 
   5   5  23        0.48        0.59      0.94 o 
   6   5  23       45.92       59.89      1.70 o 
   7   5  23       52.53       73.32      1.85 o 
   0   6  23       30.63       33.11      1.94 o 
   1   6  23       71.07       67.18      1.85 o 
   2   6  23        6.90       11.18      1.14 o 
   3   6  23        0.99        2.05      1.05 o 
   4   6  23      320.42      326.36      4.45 o 
   5   6  23       92.31       86.75      2.07 o 
   6   6  23      101.65      107.02      2.29 o 
   1   7  23       52.13       44.57      1.91 o 
   2   7  23       76.77       81.72      2.24 o 
   3   7  23       49.34       49.67      1.82 o 
   4   7  23        1.13        2.36      1.10 o 
   5   7  23       10.41       11.12      1.27 o 
   0   8  23       14.54       16.33      2.36 o 
   1   8  23        0.03       -1.21      1.24 o 
   2   8  23       42.09       39.27      1.85 o 
   3   8  23       82.64       74.75      2.21 o 
   0   0  24       66.87       81.88      2.90 o 
   1   0  24       31.72       24.34      1.30 o 
   2   0  24      155.21      132.16      2.27 o 
   3   0  24        0.83       -0.97      0.97 o 
   4   0  24        1.06        1.99      1.18 o 
   5   0  24      751.91      755.55     14.54 o 
   6   0  24      359.21      363.47      4.76 o 
   7   0  24      271.55      269.01      4.66 o 
   8   0  24      263.70      302.21      5.17 o 
   9   0  24        7.21        7.17      2.16 o 
   1   1  24      155.81      146.93      2.00 o 
   2   1  24      343.62      303.90      2.70 o 
   3   1  24      152.15      153.23      1.82 o 
   4   1  24        0.29       -0.75      0.75 o 
   5   1  24       24.31       18.44      0.99 o 
   6   1  24      265.11      240.16      2.82 o 
   7   1  24       16.52       14.69      1.23 o 
   8   1  24        4.92        3.81      1.26 o 
   9   1  24        1.37        0.60      1.36 o 
   0   2  24      189.92      189.51      2.97 o 
   1   2  24      145.51      177.15      2.37 o 
   2   2  24      183.05      201.83      2.11 o 
   3   2  24       78.78       85.63      1.52 o 
   4   2  24        4.45        4.36      0.80 o 
   5   2  24      407.06      430.80      4.01 o 
   6   2  24       18.37       19.68      1.15 o 
   7   2  24      399.43      383.86      4.14 o 
   8   2  24       36.11       42.74      1.89 o 
   1   3  24      282.21      293.86      2.80 o 
   2   3  24       67.04       55.84      1.29 o 
   3   3  24      359.61      356.50      3.45 o 
   4   3  24      100.43       93.94      1.71 o 
   5   3  24       52.18       49.29      1.44 o 
   6   3  24      118.21      119.45      2.16 o 
   7   3  24       63.86       61.41      1.76 o 
   8   3  24       28.31       24.66      1.56 o 
   0   4  24      760.80      770.62      8.14 o 
   1   4  24      190.64      184.28      2.30 o 
   2   4  24      101.52      105.67      1.79 o 
   3   4  24        4.78        6.95      0.92 o 
   4   4  24       14.47       14.94      1.04 o 
   5   4  24        0.03       -0.75      0.94 o 
   6   4  24       13.01       12.82      1.17 o 
   7   4  24       30.86       27.20      1.44 o 
   8   4  24      141.11      156.25      2.66 o 
   1   5  24      149.24      161.23      2.31 o 
   2   5  24       16.73       15.73      1.04 o 
   3   5  24      334.86      338.36      3.68 o 
   4   5  24       47.49       44.26      1.55 o 
   5   5  24        1.80        2.43      1.03 o 
   6   5  24       17.69       24.81      1.42 o 
   7   5  24       85.96       85.53      2.08 o 
   0   6  24        5.62        4.73      1.34 o 
   1   6  24      115.77      121.51      2.30 o 
   2   6  24       65.21       65.83      1.88 o 
   3   6  24       12.45        9.62      1.19 o 
   4   6  24        3.24        5.67      1.18 o 
   5   6  24       13.81        9.75      1.24 o 
   6   6  24       65.22       74.65      2.12 o 
   1   7  24       71.38       68.65      2.09 o 
   2   7  24        5.09        3.12      1.21 o 
   3   7  24       21.69       20.36      1.49 o 
   4   7  24       21.19       23.83      1.47 o 
   0   8  24        4.52       10.73      1.98 o 
   1   8  24        6.61        9.94      1.54 o 
   2   8  24        0.05        0.20      1.28 o 
   1   1  25       23.72       26.17      1.08 o 
   2   1  25      417.43      408.22      3.35 o 
   3   1  25       26.31       26.91      1.11 o 
   4   1  25       68.39       70.92      1.45 o 
   5   1  25       32.74       34.55      1.37 o 
   6   1  25       10.54       12.23      1.07 o 
   7   1  25       77.18       77.51      1.90 o 
   8   1  25       48.17       54.12      2.03 o 
   0   2  25      115.90      112.55      2.37 o 
   1   2  25        4.22        9.96      0.88 o 
   2   2  25        0.07        0.84      0.79 o 
   3   2  25      306.08      281.09      2.78 o 
   4   2  25        1.32        2.12      0.90 o 
   5   2  25       83.28       81.62      1.73 o 
   6   2  25        0.45        1.44      0.95 o 
   7   2  25      181.70      199.79      2.87 o 
   8   2  25       11.79       16.03      1.45 o 
   1   3  25      415.34      396.64      3.46 o 
   2   3  25      271.60      262.17      2.63 o 
   3   3  25      420.03      413.20      3.88 o 
   4   3  25        0.46       -0.87      0.87 o 
   5   3  25      129.72      121.71      2.02 o 
   6   3  25        1.87        0.18      0.98 o 
   7   3  25       78.99       86.72      2.01 o 
   8   3  25      105.73      104.45      2.47 o 
   0   4  25      205.75      198.73      3.18 o 
   1   4  25      505.42      498.01      4.42 o 
   2   4  25        3.81        5.37      0.89 o 
   3   4  25      173.74      171.55      2.28 o 
   4   4  25       58.09       64.02      1.59 o 
   5   4  25        7.55        5.96      1.05 o 
   6   4  25       60.42       66.47      1.82 o 
   7   4  25       29.92       29.16      1.50 o 
   1   5  25       54.06       59.86      1.62 o 
   2   5  25      202.77      186.71      2.55 o 
   3   5  25        3.34        3.23      1.09 o 
   4   5  25        2.53        1.69      1.01 o 
   5   5  25       15.56       14.59      1.19 o 
   6   5  25       11.82       16.38      1.27 o 
   0   6  25       56.36       53.40      2.31 o 
   1   6  25      281.10      284.24      3.60 o 
   2   6  25        0.07        0.38      1.09 o 
   3   6  25       44.12       48.67      1.81 o 
   4   6  25       42.63       34.36      1.68 o 
   5   6  25       48.37       55.66      1.89 o 
   1   7  25       15.33       16.79      1.48 o 
   2   7  25        7.74       11.93      1.43 o 
   3   7  25       11.74        9.02      1.40 o 
   4   7  25        0.51       -0.20      1.29 o 
   0   0  26     3172.43     2924.21     38.34 o 
   1   0  26      148.43      143.34      2.64 o 
   2   0  26       28.87       34.90      1.71 o 
   3   0  26       79.08       89.79      5.02 o 
   4   0  26      342.82      332.27      4.43 o 
   5   0  26       70.10       73.44      2.18 o 
   6   0  26       22.83       30.33      2.19 o 
   7   0  26       20.23       15.14      1.77 o 
   8   0  26       46.95       46.49      3.15 o 
   1   1  26       13.81       13.33      0.90 o 
   2   1  26       91.63      104.81      1.70 o 
   3   1  26       43.34       45.37      1.36 o 
   4   1  26       63.88       61.62      1.43 o 
   5   1  26        0.47        0.46      0.94 o 
   6   1  26       31.92       36.46      1.50 o 
   7   1  26       33.79       43.87      1.75 o 
   8   1  26        5.53        4.06      1.30 o 
   0   2  26      864.58      825.23      8.69 o 
   1   2  26       78.49       65.65      1.43 o 
   2   2  26       20.92       18.33      0.97 o 
   3   2  26       41.74       38.33      1.28 o 
   4   2  26       87.75       89.89      1.79 o 
   5   2  26       74.37       78.98      1.75 o 
   6   2  26      149.38      154.97      2.31 o 
   7   2  26        1.23        4.00      1.25 o 
   8   2  26        3.38        4.68      1.36 o 
   1   3  26        4.40        6.43      0.84 o 
   2   3  26       55.40       67.32      1.56 o 
   3   3  26       20.62       18.23      1.08 o 
   4   3  26        0.62        1.34      0.88 o 
   5   3  26       62.25       72.42      1.70 o 
   6   3  26       69.60       82.65      1.96 o 
   7   3  26        0.37        4.41      1.17 o 
   0   4  26        9.81        8.34      1.48 o 
   1   4  26       98.44       92.68      1.78 o 
   2   4  26       29.77       28.64      1.23 o 
   3   4  26        7.46        6.41      0.94 o 
   4   4  26       25.47       24.59      1.26 o 
   5   4  26        0.86        0.02      1.02 o 
   6   4  26       87.91       82.72      2.01 o 
   7   4  26        4.27        8.69      1.24 o 
   1   5  26       91.00      106.07      2.05 o 
   2   5  26        0.09        0.20      0.97 o 
   3   5  26       10.75       11.02      1.23 o 
   4   5  26        5.25        6.48      1.17 o 
   5   5  26        2.31        2.48      1.08 o 
   6   5  26      100.12      106.14      2.22 o 
   0   6  26        1.14        3.82      1.79 o 
   1   6  26      119.52      135.81      2.53 o 
   2   6  26       71.39       76.61      2.07 o 
   3   6  26        8.52        9.03      1.26 o 
   4   6  26       40.39       46.47      1.80 o 
   5   6  26       19.61       22.99      1.54 o 
   1   7  26      148.37      165.83      3.18 o 
   2   7  26      127.52      127.96      2.80 o 
   3   7  26       14.43       16.59      1.52 o 
   1   1  27      124.04      109.05      1.74 o 
   2   1  27      566.68      549.81      4.49 o 
   3   1  27       67.85       73.97      1.54 o 
   4   1  27       81.34       79.91      1.72 o 
   5   1  27       19.42       15.08      1.10 o 
   6   1  27      190.20      189.94      2.77 o 
   7   1  27        8.45        8.76      1.32 o 
   0   2  27       29.63       36.93      1.80 o 
   1   2  27       45.05       38.47      1.25 o 
   2   2  27      142.03      149.92      2.00 o 
   3   2  27        6.34        4.59      0.93 o 
   4   2  27       92.50      107.06      1.92 o 
   5   2  27       10.97       11.72      1.10 o 
   6   2  27       19.90       18.71      1.30 o 
   7   2  27       19.17       23.04      1.55 o 
   1   3  27        1.01        2.88      0.81 o 
   2   3  27       63.66       59.72      1.50 o 
   3   3  27        8.56        6.64      0.96 o 
   4   3  27       15.67       14.84      1.08 o 
   5   3  27       50.49       50.66      1.71 o 
   6   3  27       12.93       15.34      1.28 o 
   7   3  27       94.07       94.21      2.37 o 
   0   4  27       65.42       67.17      2.38 o 
   1   4  27      235.50      241.47      3.04 o 
   2   4  27       80.40       87.56      1.73 o 
   3   4  27        0.14       -0.91      0.91 o 
   4   4  27      236.32      263.77      3.31 o 
   5   4  27        2.28        1.55      1.07 o 
   6   4  27        0.59        1.87      1.12 o 
   1   5  27       26.18       20.96      1.25 o 
   2   5  27      127.69      138.38      2.59 o 
   3   5  27        9.25        7.10      1.25 o 
   4   5  27        0.40        0.31      1.14 o 
   5   5  27        9.03        7.87      1.30 o 
   0   6  27       42.93       49.16      2.84 o 
   1   6  27       25.34       33.55      1.67 o 
   2   6  27        6.02        9.73      1.32 o 
   3   6  27        0.48        0.22      1.14 o 
   4   6  27      120.43      126.98      2.54 o 
   1   7  27       54.37       55.33      2.15 o 
   0   0  28      422.32      425.52     11.53 o 
   1   0  28        7.13       13.20      1.31 o 
   2   0  28       30.51       22.62      1.46 o 
   3   0  28       58.23       57.47      2.06 o 
   4   0  28        3.35        0.87      1.22 o 
   5   0  28      119.46      135.80      3.33 o 
   6   0  28        7.62        9.13      1.78 o 
   7   0  28        1.47        2.14      1.64 o 
   1   1  28       12.17       17.60      0.99 o 
   2   1  28        2.15        6.37      0.85 o 
   3   1  28       56.28       59.09      1.46 o 
   4   1  28       14.56       15.84      1.14 o 
   5   1  28        7.53       10.89      1.08 o 
   6   1  28        6.28        7.14      1.16 o 
   7   1  28        9.11        8.02      1.32 o 
   0   2  28      221.16      215.97      3.43 o 
   1   2  28       79.57       87.51      1.63 o 
   2   2  28        0.96        2.32      0.84 o 
   3   2  28        0.51        3.17      0.95 o 
   4   2  28       58.12       52.94      1.56 o 
   5   2  28       16.80       20.53      1.20 o 
   6   2  28       20.59       17.21      1.42 o 
   7   2  28       33.44       35.64      1.85 o 
   1   3  28      228.11      248.22      2.88 o 
   2   3  28        0.19        0.89      0.92 o 
   3   3  28        0.23       -0.18      0.91 o 
   4   3  28       15.92       16.23      1.13 o 
   5   3  28        7.99        5.15      1.15 o 
   6   3  28       78.60       85.74      2.08 o 
   0   4  28      233.27      221.79      4.10 o 
   1   4  28        8.80        8.62      1.13 o 
   2   4  28       15.61       18.42      1.24 o 
   3   4  28       17.97       22.42      1.19 o 
   4   4  28        4.81        6.50      1.16 o 
   5   4  28        5.21        5.57      1.18 o 
   6   4  28        4.42        3.14      3.32 o 
   1   5  28      107.24       99.35      2.09 o 
   2   5  28        9.62       12.33      1.30 o 
   3   5  28        5.47        3.21      1.17 o 
   4   5  28       12.02       12.43      1.30 o 
   0   6  28      876.80      910.23     19.03 o 
   1   6  28       80.73       83.91      2.46 o 
   2   6  28        0.83        3.27      1.21 o 
   3   6  28        2.48        2.58      1.19 o 
   1   1  29       17.15       16.08      0.99 o 
   2   1  29       15.88       17.62      1.05 o 
   3   1  29       92.48       98.53      1.88 o 
   4   1  29        0.01        1.02      0.98 o 
   5   1  29       12.87       10.38      1.21 o 
   6   1  29        7.76       11.77      1.28 o 
   0   2  29      286.26      311.98      4.34 o 
   1   2  29       21.32       28.91      1.22 o 
   2   2  29       28.32       30.14      1.34 o 
   3   2  29       75.86       78.13      1.75 o 
   4   2  29       11.88       14.11      1.13 o 
   5   2  29        2.49        1.96      1.02 o 
   6   2  29        8.62        8.79      1.35 o 
   1   3  29        3.88        7.20      1.01 o 
   2   3  29       41.28       49.58      1.55 o 
   3   3  29        2.57        1.25      0.96 o 
   4   3  29       11.54       11.79      1.12 o 
   5   3  29        1.32        0.35      1.12 o 
   6   3  29        1.44        1.47      1.15 o 
   0   4  29       57.74       70.86      2.75 o 
   1   4  29       23.07       26.27      1.39 o 
   2   4  29       25.30       28.48      1.42 o 
   3   4  29        8.22        7.37      1.23 o 
   4   4  29      102.54      110.79      2.22 o 
   5   4  29       40.05       45.26      1.71 o 
   1   5  29       60.30       63.37      2.04 o 
   2   5  29      191.36      192.10      3.12 o 
   3   5  29        4.78        3.46      1.18 o 
   4   5  29        1.03        2.40      1.22 o 
   0   6  29        9.84       14.27      2.21 o 
   1   6  29      141.94      119.82      2.86 o 
   0   0  30        4.80        2.45      1.72 o 
   1   0  30      121.53      131.38      2.77 o 
   2   0  30      159.28      170.28      3.16 o 
   3   0  30       49.14       34.36      1.98 o 
   4   0  30      181.77      215.63      4.23 o 
   5   0  30       10.36        9.03      1.71 o 
   6   0  30      157.21      173.32      4.30 o 
   1   1  30       37.00       33.47      1.32 o 
   2   1  30       28.64       32.30      1.33 o 
   3   1  30        0.00        1.06      0.96 o 
   4   1  30        9.25        7.49      1.07 o 
   5   1  30        2.16        2.91      1.14 o 
   6   1  30        0.54        2.08      1.16 o 
   0   2  30       20.52       23.66      1.59 o 
   1   2  30        3.31        5.17      0.98 o 
   2   2  30        7.79        8.14      1.02 o 
   3   2  30       46.98       49.87      1.59 o 
   4   2  30      221.80      247.28      3.01 o 
   5   2  30       16.15       21.48      1.29 o 
   1   3  30      102.67      106.46      2.13 o 
   2   3  30      313.97      352.36      3.68 o 
   3   3  30        4.63        4.36      1.06 o 
   4   3  30       25.19       35.84      1.72 o 
   5   3  30        0.01       -0.78      1.15 o 
   0   4  30      261.50      289.77      5.04 o 
   1   4  30       12.63       12.48      1.26 o 
   2   4  30        4.52        2.83      1.08 o 
   3   4  30        6.15        5.20      1.29 o 
   4   4  30       43.94       50.88      2.01 o 
   1   5  30       59.82       62.19      2.07 o 
   2   5  30       27.54       32.58      1.78 o 
   1   1  31        2.01        4.42      0.96 o 
   2   1  31      124.22      132.54      2.20 o 
   3   1  31       22.53       25.73      1.27 o 
   4   1  31        7.16       10.20      1.23 o 
   5   1  31        3.95        5.00      1.18 o 
   0   2  31      296.94      303.64      4.47 o 
   1   2  31        0.86        1.00      1.02 o 
   2   2  31        7.09        9.91      1.12 o 
   3   2  31       23.33       28.24      1.34 o 
   4   2  31      118.45      137.80      2.30 o 
   5   2  31       62.42       63.83      2.13 o 
   1   3  31        0.46        0.56      1.09 o 
   2   3  31      120.31      121.13      2.50 o 
   3   3  31        1.74        2.44      1.04 o 
   4   3  31       19.41       25.47      1.46 o 
   0   4  31      256.35      287.43      5.10 o 
   1   4  31        0.26       -1.00      1.07 o 
   2   4  31       22.83       33.36      1.76 o 
   3   4  31       21.62       23.64      1.60 o 
   0   0  32        1.40        2.44      1.85 o 
   1   0  32       11.03       19.11      1.61 o 
   2   0  32        0.35        0.28      1.37 o 
   3   0  32       63.67       81.20      2.96 o 
   4   0  32      118.37      134.65      3.66 o 
   1   1  32       10.59       11.68      1.06 o 
   2   1  32       17.69       19.27      1.22 o 
   3   1  32        1.96        2.93      1.03 o 
   4   1  32       28.49       27.86      1.49 o 
   0   2  32        5.86       11.80      1.78 o 
   1   2  32        2.09        2.43      1.03 o 
   2   2  32       11.60       10.13      1.13 o 
   3   2  32        0.80        1.03      1.03 o 
   4   2  32        0.37        2.73      1.13 o 
   1   3  32        2.61        5.00      1.16 o 
   2   3  32      100.74      111.29      2.31 o 
   3   3  32       16.74       15.69      1.34 o 
   0   4  32      134.71      159.66      4.21 o 
   1   4  32       16.88       13.72      1.31 o 
   1   1  33        6.81        4.56      1.11 o 
   2   1  33       18.42       24.02      1.34 o 
   3   1  33       16.42       22.00      1.44 o 
   0   2  33       40.99       41.74      2.55 o 
   1   2  33       25.98       38.58      1.70 o 
   2   2  33       21.10       19.56      1.28 o 
   1   3  33       32.87       31.26      1.58 o 
   0   0  34      114.18      119.44      4.26 o 
   1   0  34       39.44       47.36      2.31 o 
   1   1  34        3.34        2.79      1.05 o 
                                                 
